# Supplementary material for: Diaqua­bis­[8-ethyl-5-oxo-2-(piperazin-4-ium-1-yl)-5,8-dihydro­pyrido[2,3-d]pyrimidine-6-carboxyl­ato]copper(II) bis[4-(4-carboxyphenoxy)benzoate]
Source: Acta Crystallogr Sect E Struct Rep Online. 2011 Feb 26;67(Pt 3):m388. doi: 10.1107/S1600536811006672 (PMC3052055; doi:10.1107/S1600536811006672)
Supplement: Supplementary file 1 [file e-67-0m388-sup1.cif]

##############################################################################
###                                                                        ###
###        Electronic paper (Acta Crystallographica Section E)             ###
###                                                                        ###
##############################################################################
#                                                                            #
# This CIF contains the data in a paper accepted for publication in Acta     #
# Crystallographica Section E. It conforms to the requirements of Notes      #
# for Authors for Section E, and has been peer reviewed under the auspices   #
# of the IUCr Commission on Journals.                                        #
#                                                                            #
# Full details of the Crystallographic Information File format               #
# are given in the paper "The Crystallographic Information File (CIF):       #
# a New Standard Archive File for Crystallography" by S. R. Hall, F. H.      #
# Allen and I. D. Brown [Acta Cryst. (1991), A47, 655-685].                  #
#                                                                            #
# The current version of the core CIF dictionary is obtainable from          #
# ftp://ftp.iucr.org/pub/cif_core.dic. The current version number is 2.4.    #
#                                                                            #
# Software is freely available for graphical display of the structure(s) in  #
# this CIF.  For information consult the CIF home page http://www.iucr.org/  #
# cif/home.html                                                              #
#                                                                            #
# This file may be used for bona fide research purposes within the           #
# scientific community so long as proper attribution is given to the journal # 
# article from which it was obtained.                                        #
#                                                                            #
##############################################################################
                                             
data_I
_audit_creation_method     'SHELXL97'
_chemical_name_systematic
;
Diaquabis[8-ethyl-5-oxo-2-(piperazin-4-ium-1-yl)-5,8-dihydropyrido[2,3-
<i>d</i>]pyrimidine-6-carboxylato]copper(II) bis[4-(4-carboxyphenoxy)benzoate]
;
_chemical_name_common     ?
_chemical_formula_moiety     'C28 H38 Cu N10 O8 2+, 2(C14 H9 O5 -)'
_chemical_formula_sum     'C56 H56 Cu N10 O18'
_chemical_formula_iupac     '[Cu (C14 H17 N5 O3)2 (H2 O)2] (C14 H9 O5)2'
_chemical_formula_weight     1220.66
_chemical_melting_point     ?
_symmetry_cell_setting     triclinic
_symmetry_space_group_name_H-M     'P -1'
_symmetry_space_group_name_hall     '-P 1'
loop_
    _symmetry_equiv_pos_as_xyz
    'x, y, z'
    '-x, -y, -z'
_cell_length_a     8.611(8)
_cell_length_b     12.555(12)
_cell_length_c     13.436(12)
_cell_angle_alpha     76.222(10)
_cell_angle_beta     73.299(10)
_cell_angle_gamma     81.015(10)
_cell_volume     1345(2)
_cell_formula_units_Z     1
_cell_measurement_reflns_used     11977
_cell_measurement_theta_min     2.48
_cell_measurement_theta_max     27.00
_cell_measurement_temperature     295(2)
_exptl_crystal_description     'block'
_exptl_crystal_colour     'blue'
_exptl_crystal_size_max     0.47
_exptl_crystal_size_mid     0.41
_exptl_crystal_size_min     0.33
_exptl_crystal_density_diffrn     1.507
_exptl_crystal_density_meas     ?
_exptl_crystal_density_method     'not measured'
_exptl_crystal_F_000     635
_exptl_absorpt_coefficient_mu     0.494
_exptl_absorpt_correction_type     multi-scan
_exptl_absorpt_process_details     '(<i>SADABS</i>; Sheldrick, 1996)'
_exptl_absorpt_correction_T_min     0.8012
_exptl_absorpt_correction_T_max     0.8541
_exptl_special_details
;
;
_diffrn_ambient_temperature     295(2)
_diffrn_radiation_type     'MoK\a'
_diffrn_radiation_wavelength     0.71073
_diffrn_radiation_source     'fine-focus sealed tube'
_diffrn_radiation_monochromator     'graphite'
_diffrn_measurement_device_type     'Bruker SMART CCD'
_diffrn_measurement_method     '\f and \w'
_diffrn_detector_area_resol_mean     ?
_diffrn_reflns_number     11977
_diffrn_reflns_av_R_equivalents     0.0859
_diffrn_reflns_av_sigmaI/netI     0.0790
_diffrn_reflns_theta_min     2.48
_diffrn_reflns_theta_max     27.00
_diffrn_reflns_theta_full     27.00
_diffrn_measured_fraction_theta_max     0.988
_diffrn_measured_fraction_theta_full     0.988
_diffrn_reflns_limit_h_min     -10
_diffrn_reflns_limit_h_max     10
_diffrn_reflns_limit_k_min     -15
_diffrn_reflns_limit_k_max     16
_diffrn_reflns_limit_l_min     -17
_diffrn_reflns_limit_l_max     17
_diffrn_standards_number     ?
_diffrn_standards_interval_count     ?
_diffrn_standards_interval_time     ?
_diffrn_standards_decay_%     ?
_refine_special_details
;
 Refinement of <i>F</i>^2^ against ALL reflections. The weighted
 <i>R</i>-factor <i>wR</i> and goodness of fit <i>S</i> are based on
 <i>F</i>^2^, conventional <i>R</i>-factors <i>R</i> are based on <i>F</i>,
 with <i>F</i> set to zero for negative <i>F</i>^2^. The threshold expression
 of <i>F</i>^2^ > \s(<i>F</i>^2^) is used only for calculating
 <i>R</i>-factors(gt) <i>etc</i>. and is not relevant to the choice of
 reflections for refinement. <i>R</i>-factors based on <i>F</i>^2^ are
 statistically about twice as large as those based on <i>F</i>, and
 <i>R</i>-factors based on ALL data will be even larger.
;
_reflns_number_total     5790
_reflns_number_gt     4801
_reflns_threshold_expression     I>2\s(I)
_refine_ls_structure_factor_coef     Fsqd
_refine_ls_matrix_type     full
_refine_ls_R_factor_all     0.0576
_refine_ls_R_factor_gt     0.0493
_refine_ls_wR_factor_gt     0.1344
_refine_ls_wR_factor_ref     0.1400
_refine_ls_goodness_of_fit_ref     1.040
_refine_ls_restrained_S_all     1.041
_refine_ls_number_reflns     5790
_refine_ls_number_parameters     397
_refine_ls_number_restraints     3
_refine_ls_hydrogen_treatment     mixed
_refine_ls_weighting_scheme     calc
_refine_ls_weighting_details
                 'calc w=1/[\s^2^(Fo^2^)+(0.0800P)^2^] where P=(Fo^2^+2Fc^2^)/3'
_atom_sites_solution_hydrogens     geom
_atom_sites_solution_primary     direct
_atom_sites_solution_secondary     difmap
_refine_ls_shift/su_max     0.000
_refine_ls_shift/su_mean     0.000
_refine_diff_density_max     0.563
_refine_diff_density_min     -1.014
_refine_ls_extinction_method     none
_refine_ls_extinction_coef     ?
loop_
    _atom_type_symbol
    _atom_type_description
    _atom_type_scat_dispersion_real
    _atom_type_scat_dispersion_imag
    _atom_type_scat_source
    'C' 'C' 0.0033 0.0016
                         'International Tables Vol C Tables 4.2.6.8 and 6.1.1.4'
    'H' 'H' 0.0000 0.0000
                         'International Tables Vol C Tables 4.2.6.8 and 6.1.1.4'
    'N' 'N' 0.0061 0.0033
                         'International Tables Vol C Tables 4.2.6.8 and 6.1.1.4'
    'O' 'O' 0.0106 0.0060
                         'International Tables Vol C Tables 4.2.6.8 and 6.1.1.4'
    'Cu' 'Cu' 0.3201 1.2651
                         'International Tables Vol C Tables 4.2.6.8 and 6.1.1.4'
_computing_data_collection     '<i>SMART</i> (Bruker, 2001)'
_computing_cell_refinement     '<i>SAINT</i> (Bruker, 2001)'
_computing_data_reduction     '<i>SAINT</i> (Bruker, 2001)'
_computing_structure_solution     '<i>SHELXS97</i> (Sheldrick, 2008)'
_computing_structure_refinement     '<i>SHELXL97</i> (Sheldrick, 2008)'
_computing_molecular_graphics     '<i>SHELXTL</i> (Sheldrick, 2008)'
_computing_publication_material     '<i>SHELXL97</i> (Sheldrick, 2008)'
loop_
    _atom_site_type_symbol
    _atom_site_label
    _atom_site_fract_x
    _atom_site_fract_y
    _atom_site_fract_z
    _atom_site_U_iso_or_equiv
    _atom_site_adp_type
    _atom_site_calc_flag
    _atom_site_refinement_flags
    _atom_site_occupancy
    _atom_site_disorder_assembly
    _atom_site_disorder_group
    Cu Cu1 0.0000 0.0000 0.0000 0.03389(14) Uani d S 1 . .
    O O1 -0.47101(18) 0.10445(10) 0.11352(13) 0.0351(3) Uani d . 1 . .
    O OW1 -0.0750(3) -0.05617(16) 0.20934(15) 0.0526(5) Uani d D 1 . .
    H HW1A -0.118(3) -0.0156(16) 0.2544(16) 0.049(8) Uiso d D 1 . .
    H HW1B -0.129(3) -0.1115(15) 0.229(2) 0.064(10) Uiso d D 1 . .
    O O2 -0.21239(17) 0.08163(10) 0.02336(13) 0.0348(3) Uani d . 1 . .
    O O3 -0.09237(18) -0.13240(11) -0.00203(13) 0.0379(4) Uani d . 1 . .
    O O4 0.2629(2) -0.06638(13) 0.62834(14) 0.0541(5) Uani d . 1 . .
    O O5 0.3377(2) -0.15031(13) 0.49121(16) 0.0545(5) Uani d . 1 . .
    O O6 -0.4437(2) 0.68639(12) 0.46026(13) 0.0425(4) Uani d . 1 . .
    H H6A -0.494(4) 0.745(2) 0.470(2) 0.056(8) Uiso d . 1 . .
    O O7 -0.3132(2) 0.78539(12) 0.30621(13) 0.0491(4) Uani d . 1 . .
    O O8 0.05881(19) 0.31270(11) 0.26786(11) 0.0360(4) Uani d . 1 . .
    N N1 -0.3807(2) -0.77991(12) 0.23764(13) 0.0296(4) Uani d . 1 . .
    H H1A -0.4293 -0.8192 0.2091 0.036 Uiso calc R 1 . .
    H H1B -0.3499 -0.8254 0.2928 0.036 Uiso calc R 1 . .
    N N2 -0.4064(2) -0.57091(12) 0.10300(14) 0.0302(4) Uani d . 1 . .
    N N3 -0.2207(2) -0.44274(12) 0.01642(13) 0.0286(4) Uani d . 1 . .
    N N4 -0.48747(19) -0.39169(12) 0.12450(13) 0.0245(3) Uani d . 1 . .
    N N5 -0.56161(19) -0.21098(12) 0.14742(13) 0.0244(3) Uani d . 1 . .
    C C1 -0.3500(2) 0.04524(15) 0.07391(16) 0.0277(4) Uani d . 1 . .
    C C2 -0.3694(2) -0.07372(14) 0.08278(15) 0.0248(4) Uani d . 1 . .
    C C3 -0.2405(2) -0.15063(14) 0.04021(15) 0.0252(4) Uani d . 1 . .
    C C4 -0.2879(2) -0.25929(14) 0.05000(14) 0.0236(4) Uani d . 1 . .
    C C5 -0.1829(2) -0.34213(15) 0.00345(16) 0.0284(4) Uani d . 1 . .
    H H5A -0.0805 -0.3245 -0.0391 0.034 Uiso calc R 1 . .
    C C6 -0.3712(2) -0.46483(14) 0.08216(15) 0.0240(4) Uani d . 1 . .
    C C7 -0.4444(2) -0.28933(14) 0.10703(14) 0.0224(4) Uani d . 1 . .
    C C8 -0.5211(2) -0.10795(14) 0.13354(15) 0.0255(4) Uani d . 1 . .
    H H8A -0.6022 -0.0562 0.1604 0.031 Uiso calc R 1 . .
    C C9 -0.7306(2) -0.23875(16) 0.20318(16) 0.0302(4) Uani d . 1 . .
    H H9A -0.7622 -0.2865 0.1668 0.036 Uiso calc R 1 . .
    H H9B -0.8038 -0.1717 0.1998 0.036 Uiso calc R 1 . .
    C C10 -0.7491(3) -0.2952(2) 0.31814(18) 0.0485(6) Uani d . 1 . .
    H H10A -0.8601 -0.3112 0.3504 0.073 Uiso calc R 1 . .
    H H10B -0.7202 -0.2477 0.3550 0.073 Uiso calc R 1 . .
    H H10C -0.6789 -0.3626 0.3220 0.073 Uiso calc R 1 . .
    C C11 -0.2860(3) -0.65883(14) 0.06486(16) 0.0295(4) Uani d . 1 . .
    H H11A -0.1919 -0.6267 0.0138 0.035 Uiso calc R 1 . .
    H H11B -0.3332 -0.6995 0.0296 0.035 Uiso calc R 1 . .
    C C12 -0.2338(2) -0.73607(15) 0.15641(16) 0.0301(4) Uani d . 1 . .
    H H12A -0.1598 -0.7964 0.1314 0.036 Uiso calc R 1 . .
    H H12B -0.1773 -0.6972 0.1877 0.036 Uiso calc R 1 . .
    C C13 -0.4992(3) -0.68931(16) 0.27633(16) 0.0324(4) Uani d . 1 . .
    H H13A -0.4496 -0.6494 0.3109 0.039 Uiso calc R 1 . .
    H H13B -0.5941 -0.7199 0.3278 0.039 Uiso calc R 1 . .
    C C14 -0.5504(2) -0.61120(15) 0.18377(18) 0.0332(5) Uani d . 1 . .
    H H14A -0.6098 -0.6492 0.1536 0.040 Uiso calc R 1 . .
    H H14B -0.6218 -0.5496 0.2083 0.040 Uiso calc R 1 . .
    C C15 0.1449(3) 0.12351(18) 0.30272(19) 0.0443(6) Uani d . 1 . .
    H H15A 0.1362 0.1210 0.2359 0.053 Uiso calc R 1 . .
    C C16 0.2015(3) 0.03110(18) 0.36527(19) 0.0476(6) Uani d . 1 . .
    H H16A 0.2319 -0.0340 0.3400 0.057 Uiso calc R 1 . .
    C C17 0.2144(3) 0.03297(15) 0.46562(16) 0.0312(4) Uani d . 1 . .
    C C18 0.1694(3) 0.13108(16) 0.50118(17) 0.0350(5) Uani d . 1 . .
    H H18A 0.1772 0.1336 0.5682 0.042 Uiso calc R 1 . .
    C C19 0.1130(3) 0.22545(16) 0.43918(16) 0.0328(5) Uani d . 1 . .
    H H19A 0.0838 0.2909 0.4638 0.039 Uiso calc R 1 . .
    C C20 0.1008(2) 0.22064(15) 0.34007(16) 0.0283(4) Uani d . 1 . .
    C C21 -0.0382(2) 0.40359(15) 0.30085(16) 0.0284(4) Uani d . 1 . .
    C C22 -0.0043(3) 0.50373(17) 0.23318(17) 0.0351(5) Uani d . 1 . .
    H H22A 0.0823 0.5074 0.1726 0.042 Uiso calc R 1 . .
    C C23 -0.1005(3) 0.59877(16) 0.25639(17) 0.0333(5) Uani d . 1 . .
    H H23A -0.0785 0.6662 0.2107 0.040 Uiso calc R 1 . .
    C C24 -0.2295(2) 0.59424(15) 0.34728(16) 0.0288(4) Uani d . 1 . .
    C C25 -0.2633(3) 0.49235(17) 0.41362(17) 0.0365(5) Uani d . 1 . .
    H H25A -0.3501 0.4883 0.4741 0.044 Uiso calc R 1 . .
    C C26 -0.1687(3) 0.39667(16) 0.39035(18) 0.0354(5) Uani d . 1 . .
    H H26A -0.1928 0.3287 0.4344 0.043 Uiso calc R 1 . .
    C C27 0.2781(3) -0.06920(16) 0.53302(19) 0.0375(5) Uani d . 1 . .
    C C28 -0.3324(3) 0.69794(16) 0.36871(17) 0.0318(4) Uani d . 1 . .
loop_
    _atom_site_aniso_label
    _atom_site_aniso_U_11
    _atom_site_aniso_U_22
    _atom_site_aniso_U_33
    _atom_site_aniso_U_12
    _atom_site_aniso_U_13
    _atom_site_aniso_U_23
    Cu1 0.0228(2) 0.02319(19) 0.0572(3) -0.00498(13) -0.00532(17) -0.01570(16)
    O1 0.0281(8) 0.0259(7) 0.0542(10) 0.0003(5) -0.0070(7) -0.0204(6)
    OW1 0.0558(12) 0.0515(11) 0.0439(10) -0.0037(9) -0.0031(9) -0.0101(8)
    O2 0.0277(8) 0.0232(7) 0.0524(9) -0.0036(5) -0.0055(7) -0.0109(6)
    O3 0.0254(8) 0.0276(7) 0.0602(10) -0.0082(6) 0.0024(7) -0.0212(6)
    O4 0.0749(14) 0.0403(9) 0.0428(10) 0.0150(8) -0.0237(9) -0.0033(7)
    O5 0.0603(12) 0.0321(8) 0.0657(12) 0.0172(8) -0.0160(9) -0.0140(8)
    O6 0.0433(10) 0.0307(8) 0.0410(9) 0.0085(7) 0.0017(7) -0.0068(6)
    O7 0.0612(12) 0.0294(8) 0.0451(10) 0.0032(7) -0.0046(8) -0.0017(7)
    O8 0.0431(9) 0.0331(7) 0.0270(7) 0.0107(6) -0.0080(6) -0.0073(6)
    N1 0.0354(10) 0.0264(8) 0.0285(9) -0.0012(7) -0.0120(7) -0.0049(6)
    N2 0.0260(9) 0.0195(7) 0.0405(10) -0.0045(6) -0.0013(7) -0.0052(7)
    N3 0.0262(9) 0.0249(8) 0.0325(9) -0.0048(6) 0.0014(7) -0.0111(6)
    N4 0.0223(8) 0.0214(7) 0.0305(8) -0.0047(6) -0.0057(7) -0.0064(6)
    N5 0.0206(8) 0.0229(7) 0.0284(8) -0.0028(6) -0.0022(6) -0.0075(6)
    C1 0.0299(11) 0.0244(9) 0.0333(10) -0.0025(7) -0.0125(8) -0.0094(7)
    C2 0.0261(10) 0.0206(8) 0.0286(10) -0.0028(7) -0.0065(8) -0.0073(7)
    C3 0.0222(10) 0.0242(9) 0.0305(10) -0.0056(7) -0.0038(8) -0.0095(7)
    C4 0.0217(9) 0.0233(8) 0.0268(10) -0.0038(7) -0.0046(7) -0.0081(7)
    C5 0.0231(10) 0.0275(9) 0.0336(10) -0.0059(7) -0.0013(8) -0.0099(8)
    C6 0.0258(10) 0.0223(8) 0.0254(9) -0.0024(7) -0.0084(8) -0.0054(7)
    C7 0.0226(10) 0.0224(8) 0.0236(9) -0.0028(7) -0.0071(7) -0.0057(7)
    C8 0.0246(10) 0.0232(8) 0.0288(10) -0.0004(7) -0.0043(8) -0.0103(7)
    C9 0.0194(10) 0.0322(10) 0.0376(11) -0.0053(7) 0.0010(8) -0.0128(8)
    C10 0.0492(15) 0.0577(14) 0.0351(13) -0.0167(11) 0.0006(11) -0.0099(11)
    C11 0.0342(11) 0.0226(9) 0.0317(10) -0.0034(8) -0.0045(8) -0.0100(7)
    C12 0.0269(11) 0.0298(9) 0.0366(11) 0.0013(7) -0.0079(9) -0.0156(8)
    C13 0.0292(11) 0.0329(10) 0.0332(11) -0.0052(8) -0.0018(9) -0.0099(8)
    C14 0.0221(10) 0.0242(9) 0.0490(13) -0.0046(7) -0.0026(9) -0.0060(8)
    C15 0.0632(17) 0.0390(12) 0.0325(12) 0.0083(11) -0.0155(11) -0.0156(9)
    C16 0.0695(18) 0.0336(11) 0.0399(13) 0.0162(11) -0.0149(12) -0.0205(10)
    C17 0.0306(11) 0.0259(9) 0.0324(11) 0.0042(8) -0.0044(8) -0.0062(8)
    C18 0.0450(13) 0.0317(10) 0.0303(11) 0.0020(9) -0.0133(9) -0.0093(8)
    C19 0.0404(12) 0.0262(9) 0.0315(11) 0.0047(8) -0.0084(9) -0.0116(8)
    C20 0.0242(10) 0.0294(9) 0.0289(10) 0.0016(7) -0.0052(8) -0.0061(7)
    C21 0.0275(11) 0.0298(9) 0.0292(10) 0.0026(8) -0.0108(8) -0.0077(8)
    C22 0.0331(12) 0.0378(11) 0.0262(10) 0.0014(9) -0.0009(9) -0.0023(8)
    C23 0.0351(12) 0.0288(10) 0.0304(11) -0.0028(8) -0.0052(9) 0.0004(8)
    C24 0.0291(11) 0.0296(9) 0.0286(10) -0.0003(8) -0.0092(8) -0.0072(8)
    C25 0.0306(12) 0.0339(10) 0.0348(12) 0.0008(8) 0.0018(9) -0.0027(9)
    C26 0.0335(12) 0.0270(10) 0.0370(12) -0.0007(8) -0.0024(9) 0.0004(8)
    C27 0.0362(12) 0.0276(10) 0.0445(13) 0.0034(8) -0.0104(10) -0.0036(9)
    C28 0.0333(12) 0.0303(10) 0.0327(11) 0.0004(8) -0.0106(9) -0.0081(8)
_geom_special_details
;
 All s.u.'s (except the s.u. in the dihedral angle between two l.s. planes)
 are estimated using the full covariance matrix. The cell s.u.'s are taken
 into account individually in the estimation of s.u.'s in distances, angles
 and torsion angles; correlations between s.u.'s in cell parameters are only
 used when they are defined by crystal symmetry. An approximate (isotropic)
 treatment of cell s.u.'s is used for estimating s.u.'s involving l.s. planes.
;
loop_
    _geom_bond_atom_site_label_1
    _geom_bond_atom_site_label_2
    _geom_bond_site_symmetry_2
    _geom_bond_distance
    _geom_bond_publ_flag
    Cu1 O2 . 1.932(2) ?
    Cu1 O2 2 1.932(2) ?
    Cu1 O3 2 1.9605(19) ?
    Cu1 O3 . 1.9605(19) ?
    O1 C1 . 1.245(3) ?
    OW1 HW1A . 0.850(10) ?
    OW1 HW1B . 0.845(10) ?
    O2 C1 . 1.278(3) ?
    O3 C3 . 1.271(2) ?
    O4 C27 . 1.258(3) ?
    O5 C27 . 1.249(3) ?
    O6 C28 . 1.317(3) ?
    O6 H6A . 0.81(3) ?
    O7 C28 . 1.215(3) ?
    O8 C21 . 1.388(2) ?
    O8 C20 . 1.395(2) ?
    N1 C13 . 1.490(3) ?
    N1 C12 . 1.494(3) ?
    N1 H1A . 0.9000 ?
    N1 H1B . 0.9000 ?
    N2 C6 . 1.358(3) ?
    N2 C14 . 1.461(3) ?
    N2 C11 . 1.470(3) ?
    N3 C5 . 1.312(3) ?
    N3 C6 . 1.370(3) ?
    N4 C7 . 1.341(3) ?
    N4 C6 . 1.343(2) ?
    N5 C8 . 1.348(3) ?
    N5 C7 . 1.382(2) ?
    N5 C9 . 1.486(3) ?
    C1 C2 . 1.501(3) ?
    C2 C8 . 1.371(3) ?
    C2 C3 . 1.434(3) ?
    C3 C4 . 1.450(3) ?
    C4 C7 . 1.405(3) ?
    C4 C5 . 1.408(3) ?
    C5 H5A . 0.9300 ?
    C8 H8A . 0.9300 ?
    C9 C10 . 1.512(3) ?
    C9 H9A . 0.9700 ?
    C9 H9B . 0.9700 ?
    C10 H10A . 0.9600 ?
    C10 H10B . 0.9600 ?
    C10 H10C . 0.9600 ?
    C11 C12 . 1.506(3) ?
    C11 H11A . 0.9700 ?
    C11 H11B . 0.9700 ?
    C12 H12A . 0.9700 ?
    C12 H12B . 0.9700 ?
    C13 C14 . 1.517(3) ?
    C13 H13A . 0.9700 ?
    C13 H13B . 0.9700 ?
    C14 H14A . 0.9700 ?
    C14 H14B . 0.9700 ?
    C15 C16 . 1.373(3) ?
    C15 C20 . 1.386(3) ?
    C15 H15A . 0.9300 ?
    C16 C17 . 1.390(3) ?
    C16 H16A . 0.9300 ?
    C17 C18 . 1.386(3) ?
    C17 C27 . 1.510(3) ?
    C18 C19 . 1.384(3) ?
    C18 H18A . 0.9300 ?
    C19 C20 . 1.381(3) ?
    C19 H19A . 0.9300 ?
    C21 C22 . 1.382(3) ?
    C21 C26 . 1.386(3) ?
    C22 C23 . 1.388(3) ?
    C22 H22A . 0.9300 ?
    C23 C24 . 1.391(3) ?
    C23 H23A . 0.9300 ?
    C24 C25 . 1.393(3) ?
    C24 C28 . 1.495(3) ?
    C25 C26 . 1.390(3) ?
    C25 H25A . 0.9300 ?
    C26 H26A . 0.9300 ?
loop_
    _geom_angle_atom_site_label_1
    _geom_angle_atom_site_label_2
    _geom_angle_atom_site_label_3
    _geom_angle_site_symmetry_1
    _geom_angle_site_symmetry_3
    _geom_angle
    _geom_angle_publ_flag
    O2 Cu1 O2 . 2 180.00(9) ?
    O2 Cu1 O3 . 2 88.51(9) ?
    O2 Cu1 O3 2 2 91.49(9) ?
    O2 Cu1 O3 . . 91.49(9) ?
    O2 Cu1 O3 2 . 88.51(9) ?
    O3 Cu1 O3 2 . 180.00(9) ?
    HW1A OW1 HW1B . . 106.0(15) ?
    C1 O2 Cu1 . . 128.03(13) ?
    C3 O3 Cu1 . . 124.09(12) ?
    C28 O6 H6A . . 111(2) ?
    C21 O8 C20 . . 121.82(16) ?
    C13 N1 C12 . . 111.43(15) ?
    C13 N1 H1A . . 109.3 ?
    C12 N1 H1A . . 109.3 ?
    C13 N1 H1B . . 109.3 ?
    C12 N1 H1B . . 109.3 ?
    H1A N1 H1B . . 108.0 ?
    C6 N2 C14 . . 122.40(16) ?
    C6 N2 C11 . . 122.31(17) ?
    C14 N2 C11 . . 113.87(15) ?
    C5 N3 C6 . . 115.40(16) ?
    C7 N4 C6 . . 115.62(17) ?
    C8 N5 C7 . . 118.91(17) ?
    C8 N5 C9 . . 120.33(15) ?
    C7 N5 C9 . . 120.74(15) ?
    O1 C1 O2 . . 123.21(17) ?
    O1 C1 C2 . . 118.03(19) ?
    O2 C1 C2 . . 118.72(17) ?
    C8 C2 C3 . . 119.53(17) ?
    C8 C2 C1 . . 116.70(16) ?
    C3 C2 C1 . . 123.76(18) ?
    O3 C3 C2 . . 126.19(17) ?
    O3 C3 C4 . . 118.81(16) ?
    C2 C3 C4 . . 114.99(17) ?
    C7 C4 C5 . . 114.89(17) ?
    C7 C4 C3 . . 121.86(16) ?
    C5 C4 C3 . . 123.25(18) ?
    N3 C5 C4 . . 124.03(19) ?
    N3 C5 H5A . . 118.0 ?
    C4 C5 H5A . . 118.0 ?
    N4 C6 N2 . . 117.63(18) ?
    N4 C6 N3 . . 126.45(16) ?
    N2 C6 N3 . . 115.89(16) ?
    N4 C7 N5 . . 117.44(18) ?
    N4 C7 C4 . . 123.08(16) ?
    N5 C7 C4 . . 119.48(16) ?
    N5 C8 C2 . . 124.93(16) ?
    N5 C8 H8A . . 117.5 ?
    C2 C8 H8A . . 117.5 ?
    N5 C9 C10 . . 112.82(17) ?
    N5 C9 H9A . . 109.0 ?
    C10 C9 H9A . . 109.0 ?
    N5 C9 H9B . . 109.0 ?
    C10 C9 H9B . . 109.0 ?
    H9A C9 H9B . . 107.8 ?
    C9 C10 H10A . . 109.5 ?
    C9 C10 H10B . . 109.5 ?
    H10A C10 H10B . . 109.5 ?
    C9 C10 H10C . . 109.5 ?
    H10A C10 H10C . . 109.5 ?
    H10B C10 H10C . . 109.5 ?
    N2 C11 C12 . . 110.25(17) ?
    N2 C11 H11A . . 109.6 ?
    C12 C11 H11A . . 109.6 ?
    N2 C11 H11B . . 109.6 ?
    C12 C11 H11B . . 109.6 ?
    H11A C11 H11B . . 108.1 ?
    N1 C12 C11 . . 109.21(17) ?
    N1 C12 H12A . . 109.8 ?
    C11 C12 H12A . . 109.8 ?
    N1 C12 H12B . . 109.8 ?
    C11 C12 H12B . . 109.8 ?
    H12A C12 H12B . . 108.3 ?
    N1 C13 C14 . . 109.85(18) ?
    N1 C13 H13A . . 109.7 ?
    C14 C13 H13A . . 109.7 ?
    N1 C13 H13B . . 109.7 ?
    C14 C13 H13B . . 109.7 ?
    H13A C13 H13B . . 108.2 ?
    N2 C14 C13 . . 109.62(17) ?
    N2 C14 H14A . . 109.7 ?
    C13 C14 H14A . . 109.7 ?
    N2 C14 H14B . . 109.7 ?
    C13 C14 H14B . . 109.7 ?
    H14A C14 H14B . . 108.2 ?
    C16 C15 C20 . . 119.3(2) ?
    C16 C15 H15A . . 120.3 ?
    C20 C15 H15A . . 120.3 ?
    C15 C16 C17 . . 121.2(2) ?
    C15 C16 H16A . . 119.4 ?
    C17 C16 H16A . . 119.4 ?
    C18 C17 C16 . . 118.30(18) ?
    C18 C17 C27 . . 121.2(2) ?
    C16 C17 C27 . . 120.53(19) ?
    C19 C18 C17 . . 121.5(2) ?
    C19 C18 H18A . . 119.3 ?
    C17 C18 H18A . . 119.3 ?
    C20 C19 C18 . . 118.79(18) ?
    C20 C19 H19A . . 120.6 ?
    C18 C19 H19A . . 120.6 ?
    C19 C20 C15 . . 120.88(18) ?
    C19 C20 O8 . . 123.37(18) ?
    C15 C20 O8 . . 115.51(19) ?
    C22 C21 C26 . . 120.83(18) ?
    C22 C21 O8 . . 115.21(19) ?
    C26 C21 O8 . . 123.78(18) ?
    C21 C22 C23 . . 119.5(2) ?
    C21 C22 H22A . . 120.3 ?
    C23 C22 H22A . . 120.3 ?
    C22 C23 C24 . . 120.70(19) ?
    C22 C23 H23A . . 119.6 ?
    C24 C23 H23A . . 119.6 ?
    C25 C24 C23 . . 118.96(18) ?
    C25 C24 C28 . . 121.8(2) ?
    C23 C24 C28 . . 119.23(18) ?
    C26 C25 C24 . . 120.7(2) ?
    C26 C25 H25A . . 119.7 ?
    C24 C25 H25A . . 119.7 ?
    C21 C26 C25 . . 119.30(19) ?
    C21 C26 H26A . . 120.4 ?
    C25 C26 H26A . . 120.4 ?
    O5 C27 O4 . . 125.2(2) ?
    O5 C27 C17 . . 118.0(2) ?
    O4 C27 C17 . . 116.79(19) ?
    O7 C28 O6 . . 123.32(19) ?
    O7 C28 C24 . . 122.1(2) ?
    O6 C28 C24 . . 114.58(17) ?
loop_
    _geom_torsion_atom_site_label_1
    _geom_torsion_atom_site_label_2
    _geom_torsion_atom_site_label_3
    _geom_torsion_atom_site_label_4
    _geom_torsion_site_symmetry_1
    _geom_torsion_site_symmetry_2
    _geom_torsion_site_symmetry_3
    _geom_torsion_site_symmetry_4
    _geom_torsion
    _geom_torsion_publ_flag
    O3 Cu1 O2 C1 2 . . . -148.18(18) ?
    O3 Cu1 O2 C1 . . . . 31.82(18) ?
    O2 Cu1 O3 C3 . . . . -22.22(17) ?
    O2 Cu1 O3 C3 2 . . . 157.78(17) ?
    Cu1 O2 C1 O1 . . . . 156.75(15) ?
    Cu1 O2 C1 C2 . . . . -25.6(3) ?
    O1 C1 C2 C8 . . . . 0.6(3) ?
    O2 C1 C2 C8 . . . . -177.16(17) ?
    O1 C1 C2 C3 . . . . 179.61(18) ?
    O2 C1 C2 C3 . . . . 1.9(3) ?
    Cu1 O3 C3 C2 . . . . 9.3(3) ?
    Cu1 O3 C3 C4 . . . . -169.20(13) ?
    C8 C2 C3 O3 . . . . -174.87(19) ?
    C1 C2 C3 O3 . . . . 6.1(3) ?
    C8 C2 C3 C4 . . . . 3.7(3) ?
    C1 C2 C3 C4 . . . . -175.33(17) ?
    O3 C3 C4 C7 . . . . 172.18(17) ?
    C2 C3 C4 C7 . . . . -6.5(3) ?
    O3 C3 C4 C5 . . . . -8.1(3) ?
    C2 C3 C4 C5 . . . . 173.23(18) ?
    C6 N3 C5 C4 . . . . -1.7(3) ?
    C7 C4 C5 N3 . . . . -4.3(3) ?
    C3 C4 C5 N3 . . . . 176.01(19) ?
    C7 N4 C6 N2 . . . . 176.26(17) ?
    C7 N4 C6 N3 . . . . -6.0(3) ?
    C14 N2 C6 N4 . . . . -11.6(3) ?
    C11 N2 C6 N4 . . . . -177.18(17) ?
    C14 N2 C6 N3 . . . . 170.41(17) ?
    C11 N2 C6 N3 . . . . 4.9(3) ?
    C5 N3 C6 N4 . . . . 7.4(3) ?
    C5 N3 C6 N2 . . . . -174.85(18) ?
    C6 N4 C7 N5 . . . . 178.69(15) ?
    C6 N4 C7 C4 . . . . -1.1(3) ?
    C8 N5 C7 N4 . . . . 178.36(17) ?
    C9 N5 C7 N4 . . . . -3.0(2) ?
    C8 N5 C7 C4 . . . . -1.9(3) ?
    C9 N5 C7 C4 . . . . 176.77(16) ?
    C5 C4 C7 N4 . . . . 5.8(3) ?
    C3 C4 C7 N4 . . . . -174.52(17) ?
    C5 C4 C7 N5 . . . . -173.98(16) ?
    C3 C4 C7 N5 . . . . 5.7(3) ?
    C7 N5 C8 C2 . . . . -0.9(3) ?
    C9 N5 C8 C2 . . . . -179.57(18) ?
    C3 C2 C8 N5 . . . . -0.1(3) ?
    C1 C2 C8 N5 . . . . 178.93(17) ?
    C8 N5 C9 C10 . . . . -99.3(2) ?
    C7 N5 C9 C10 . . . . 82.1(2) ?
    C6 N2 C11 C12 . . . . 109.8(2) ?
    C14 N2 C11 C12 . . . . -56.9(2) ?
    C13 N1 C12 C11 . . . . -58.2(2) ?
    N2 C11 C12 N1 . . . . 55.9(2) ?
    C12 N1 C13 C14 . . . . 58.3(2) ?
    C6 N2 C14 C13 . . . . -110.5(2) ?
    C11 N2 C14 C13 . . . . 56.2(2) ?
    N1 C13 C14 N2 . . . . -55.5(2) ?
    C20 C15 C16 C17 . . . . 0.5(4) ?
    C15 C16 C17 C18 . . . . -0.4(4) ?
    C15 C16 C17 C27 . . . . -179.5(2) ?
    C16 C17 C18 C19 . . . . 0.0(4) ?
    C27 C17 C18 C19 . . . . 179.1(2) ?
    C17 C18 C19 C20 . . . . 0.4(3) ?
    C18 C19 C20 C15 . . . . -0.3(3) ?
    C18 C19 C20 O8 . . . . -174.38(19) ?
    C16 C15 C20 C19 . . . . -0.1(4) ?
    C16 C15 C20 O8 . . . . 174.4(2) ?
    C21 O8 C20 C19 . . . . -28.0(3) ?
    C21 O8 C20 C15 . . . . 157.6(2) ?
    C20 O8 C21 C22 . . . . 147.58(19) ?
    C20 O8 C21 C26 . . . . -37.3(3) ?
    C26 C21 C22 C23 . . . . 1.3(3) ?
    O8 C21 C22 C23 . . . . 176.50(19) ?
    C21 C22 C23 C24 . . . . 0.5(3) ?
    C22 C23 C24 C25 . . . . -1.5(3) ?
    C22 C23 C24 C28 . . . . -178.9(2) ?
    C23 C24 C25 C26 . . . . 0.7(3) ?
    C28 C24 C25 C26 . . . . 178.1(2) ?
    C22 C21 C26 C25 . . . . -2.0(3) ?
    O8 C21 C26 C25 . . . . -176.78(19) ?
    C24 C25 C26 C21 . . . . 0.9(3) ?
    C18 C17 C27 O5 . . . . -170.2(2) ?
    C16 C17 C27 O5 . . . . 8.9(3) ?
    C18 C17 C27 O4 . . . . 11.6(3) ?
    C16 C17 C27 O4 . . . . -169.3(2) ?
    C25 C24 C28 O7 . . . . -173.0(2) ?
    C23 C24 C28 O7 . . . . 4.4(3) ?
    C25 C24 C28 O6 . . . . 7.3(3) ?
    C23 C24 C28 O6 . . . . -175.3(2) ?
loop_
    _geom_hbond_atom_site_label_D
    _geom_hbond_atom_site_label_H
    _geom_hbond_atom_site_label_A
    _geom_hbond_site_symmetry_A
    _geom_hbond_distance_DH
    _geom_hbond_distance_HA
    _geom_hbond_distance_DA
    _geom_hbond_angle_DHA
    OW1 HW1A O4 2_556 0.850(10) 2.082(12) 2.921(3) 169(2)
    OW1 HW1B O7 1_545 0.845(10) 2.08(3) 2.892(3) 161(2)
    O6 H6A O5 1_465 0.81(3) 1.81(3) 2.582(3) 160(3)
    N1 H1A O1 1_545 0.90 1.91 2.783(3) 162
    N1 H1B O4 2_546 0.90 1.73 2.604(3) 164
data_global
_journal_date_recd_electronic     2011-01-18
_journal_date_accepted     2011-02-22
_journal_name_full     'Acta Crystallographica, Section E'
_journal_year     2011
_journal_volume     67
_journal_issue      3
_journal_page_first     m388
_journal_page_last     m388
_journal_paper_category     QM
_journal_coeditor_code     RK2260
_publ_contact_author_name     'Dian-Zhen Sun'
_publ_contact_author_address
;
College of Chemistry and Chemical Engineering
Southwest University
Chongqing 400715
People's Republic of China
;
_publ_contact_author_email     'sdz@swu.edu.cn'
_publ_contact_author_fax     '+86-23-68367675'
_publ_contact_author_phone     '+86-23-68362360'
_publ_section_title
;\
Diaquabis[8-ethyl-5-oxo-2-(piperazin-4-ium-1-yl)-5,8-dihydropyrido[2,3-\
<i>d</i>]pyrimidine-6-carboxylato]copper(II) bis[4-(4-carboxyphenoxy)benzoate]
;
loop_
    _publ_author_name
    _publ_author_footnote
    _publ_author_address
    'Sun, Dian-Zhen' .
;
College of Chemistry and Chemical Engineering
Southwest University
Chongqing 400715
People's Republic of China
;
    'Zhang, Guang-Ju' .
;
College of Chemistry and Chemical Engineering
Southwest University
Chongqing 400715
People's Republic of China
;
    'Chen, Hai-Yan' .
;
College of Chemistry and Chemical Engineering
Southwest University
Chongqing 400715
People's Republic of China
;
    'He, Jiang-Hong' .
;
College of Chemistry and Chemical Engineering
Southwest University
Chongqing 400715
People's Republic of China
;
    'Yan, Shi-Wei' .
;
College of Chemistry and Chemical Engineering
Southwest University
Chongqing 400715
People's Republic of China
;
