# Supplementary material for: Diaqua­bis­[8-ethyl-5-oxo-2-(piperazin-4-ium-1-yl)-5,8-dihydro­pyrido[2,3-d]pyrimidine-6-carboxyl­ato]copper(II) bis[4-(4-carboxyphenoxy)benzoate]
Source: Acta Crystallogr Sect E Struct Rep Online. 2011 Feb 26;67(Pt 3):m388. doi: 10.1107/S1600536811006672 (PMC3052055; doi:10.1107/S1600536811006672)
Supplement: Supplementary file 2 [file e-67-0m388-Isup2.hkl]

# 
# h,k,l, Fc-squared, Fo-squared, sigma(Fo-squared) and status flag 
# 
data_I
_shelx_title ' s18a in P-1' 
_shelx_refln_list_code          4 
_shelx_F_calc_maximum      183.14 
_exptl_crystal_F_000       635.00 
_reflns_d_resolution_high  0.7828 
 
loop_ 
 _symmetry_equiv_pos_as_xyz 
 'x, y, z' 
 '-x, -y, -z' 
 
_cell_length_a     8.6111 
_cell_length_b    12.5548 
_cell_length_c    13.4361 
_cell_angle_alpha  76.222 
_cell_angle_beta   73.299 
_cell_angle_gamma  81.015 
 
_shelx_F_squared_multiplier     1.000 
 
loop_ 
 _refln_index_h 
 _refln_index_k 
 _refln_index_l 
 _refln_F_squared_calc 
 _refln_F_squared_meas 
 _refln_F_squared_sigma 
 _refln_observed_status 
   1   0   0      232.94      295.69     20.92 o 
   2   0   0      558.75      721.91     69.00 o 
   3   0   0       29.46       43.53      2.50 o 
   4   0   0     2179.17     2877.91    182.67 o 
   5   0   0       42.01       52.37     15.74 o 
   6   0   0        4.52       47.47     32.11 o 
   7   0   0        9.06       13.18      3.20 o 
   8   0   0      167.21      176.54     39.77 o 
   9   0   0      140.32      143.09     20.75 o 
  10   0   0       35.80       31.38      9.41 o 
 -10   1   0       53.98       44.97     11.69 o 
  -9   1   0        6.21        8.99      3.85 o 
  -8   1   0        5.17        3.31      3.16 o 
  -7   1   0       11.89        7.80      2.85 o 
  -6   1   0       36.93       26.02      6.30 o 
  -5   1   0        1.12        0.31      1.05 o 
  -4   1   0      527.48      554.04     32.95 o 
  -3   1   0     3706.07     3685.65    108.67 o 
  -2   1   0     1870.07     1776.33     23.73 o 
  -1   1   0     2478.06     2210.25     86.65 o 
   1   1   0      315.60      297.88     26.76 o 
   2   1   0     5417.57     5873.34    715.79 o 
   3   1   0     1341.64     1510.54    215.96 o 
   4   1   0       52.41       98.38     12.88 o 
   5   1   0       53.58       40.19     11.07 o 
   6   1   0      557.88      599.46     93.88 o 
   7   1   0        2.44        1.69      2.43 o 
   8   1   0      373.31      379.16     80.45 o 
   9   1   0      341.20      384.48     73.27 o 
  10   1   0       13.58       10.88      5.53 o 
 -10   2   0       82.16       85.11     21.92 o 
  -9   2   0        1.47       -1.35      3.18 o 
  -8   2   0     1090.55     1165.68    163.46 o 
  -7   2   0      249.22      242.75     40.83 o 
  -6   2   0      635.51      659.91     87.00 o 
  -5   2   0      423.69      428.50     21.61 o 
  -4   2   0     2256.51     2272.41     81.89 o 
  -3   2   0      305.39      285.85      4.58 o 
  -2   2   0     5875.52     4508.82    581.22 o 
  -1   2   0     2133.73     1896.77     46.32 o 
   0   2   0        5.21        3.21      0.66 o 
   1   2   0     5018.26     4738.53     77.62 o 
   2   2   0     2358.38     2540.87    174.36 o 
   3   2   0      681.19      683.63     88.11 o 
   4   2   0       19.66        7.64      2.86 o 
   5   2   0     4523.04     5042.73    753.50 o 
   6   2   0      188.05      212.90     31.33 o 
   7   2   0      174.88      188.69     20.31 o 
   8   2   0        0.83        1.13      2.95 o 
   9   2   0      137.96      143.68     21.81 o 
  10   2   0       54.44       58.37     13.21 o 
 -10   3   0       14.68       10.00      4.39 o 
  -9   3   0       40.95       40.13     10.79 o 
  -8   3   0      125.79      126.65     16.54 o 
  -7   3   0      108.19      104.37     10.11 o 
  -6   3   0      787.59      721.13     77.32 o 
  -5   3   0      178.30      172.83      6.14 o 
  -4   3   0      434.52      418.69     13.03 o 
  -3   3   0        3.36        1.64      0.82 o 
  -2   3   0     3040.91     2756.10     73.59 o 
  -1   3   0      468.41      387.41      8.74 o 
   0   3   0     1941.51     1687.22     39.80 o 
   1   3   0      112.96      117.55      3.95 o 
   2   3   0        5.42        8.73      0.91 o 
   3   3   0       26.45       26.75      1.51 o 
   4   3   0     3121.22     3445.34    458.21 o 
   5   3   0      232.26      196.89     22.23 o 
   6   3   0        1.28        2.32      2.39 o 
   7   3   0      553.97      605.08    106.77 o 
   8   3   0       34.22       39.87      5.26 o 
   9   3   0        0.57        1.12      3.32 o 
  10   3   0       29.94       25.89      5.51 o 
  -9   4   0       16.32       17.92      4.48 o 
  -8   4   0      492.62      500.38     79.54 o 
  -7   4   0      929.38      932.03     72.93 o 
  -6   4   0       64.73       61.11      7.89 o 
  -5   4   0      334.44      339.48     17.84 o 
  -4   4   0      151.10       99.23     12.63 o 
  -3   4   0    14681.75    13294.94    224.62 o 
  -2   4   0      326.21      396.89     16.04 o 
  -1   4   0        2.87        3.82      0.67 o 
   0   4   0        5.68        3.48      0.61 o 
   1   4   0     2261.59     2400.62     53.52 o 
   2   4   0       71.22       58.09      4.59 o 
   3   4   0       16.85       15.58      1.37 o 
   4   4   0      684.97      717.62     41.06 o 
   5   4   0      721.69      791.21    100.54 o 
   6   4   0       64.58       69.49     12.04 o 
   7   4   0       73.13       67.86     16.96 o 
   8   4   0        7.95       21.15      9.25 o 
   9   4   0      292.11      267.11     33.85 o 
  10   4   0       44.52       38.08      8.69 o 
  -9   5   0       42.75       37.02      9.04 o 
  -8   5   0        3.15        3.21      3.23 o 
  -7   5   0      213.15      181.65      8.33 o 
  -6   5   0       67.21       76.09      4.12 o 
  -5   5   0       53.73       40.85     13.07 o 
  -4   5   0       88.25       81.03      3.48 o 
  -3   5   0      431.75      343.45      7.38 o 
  -2   5   0       86.28       68.12      2.84 o 
  -1   5   0      253.23      248.16      6.47 o 
   0   5   0      163.22      201.77      9.33 o 
   1   5   0     1571.45     1564.49     56.69 o 
   2   5   0      622.17      642.19      8.91 o 
   3   5   0      272.45      256.18      4.85 o 
   4   5   0      395.37      437.90     14.93 o 
   5   5   0     1155.93     1241.92    111.53 o 
   6   5   0       81.80      101.93     21.32 o 
   7   5   0       88.75       90.25     14.62 o 
   8   5   0      112.08       99.41     19.49 o 
   9   5   0      150.76      151.35     22.26 o 
  10   5   0       52.03       57.39     10.83 o 
  -9   6   0       31.23       46.21      9.57 o 
  -8   6   0       83.43       97.30     10.63 o 
  -7   6   0       94.36      101.52     10.35 o 
  -6   6   0      263.69      285.44     13.84 o 
  -5   6   0      286.03      319.59     13.11 o 
  -4   6   0       85.76       87.63      4.96 o 
  -3   6   0      311.59      268.10      7.40 o 
  -2   6   0     1135.66     1058.38     34.92 o 
  -1   6   0      230.85      234.61      9.74 o 
   0   6   0      228.59      311.77     21.05 o 
   1   6   0     2369.47     2545.09    125.55 o 
   2   6   0      301.85      292.55      5.25 o 
   3   6   0     1629.38     1651.07     35.63 o 
   4   6   0       71.96       80.00      3.30 o 
   5   6   0      129.18      107.71     12.58 o 
   6   6   0      810.79      877.56     90.19 o 
   7   6   0      211.37      229.49     44.93 o 
   8   6   0      148.18      140.32     19.43 o 
   9   6   0       46.55       44.46     18.93 o 
  10   6   0       18.45       23.47      5.54 o 
  -8   7   0        0.67        0.81      5.03 o 
  -7   7   0       96.25      103.87     10.72 o 
  -6   7   0      643.51      665.60     25.48 o 
  -5   7   0      812.90      810.02     31.58 o 
  -4   7   0        7.48        3.79      2.20 o 
  -3   7   0        8.48       10.27      2.36 o 
  -2   7   0      642.28      583.10     28.95 o 
  -1   7   0      789.76      803.58     45.50 o 
   0   7   0       73.08       71.87      2.59 o 
   1   7   0      125.09      108.65      4.07 o 
   2   7   0      389.30      353.96     11.66 o 
   3   7   0        1.52        0.96      1.03 o 
   4   7   0      780.93      767.12     23.15 o 
   5   7   0       30.89       26.48      3.50 o 
   6   7   0       78.19       78.06      8.16 o 
   7   7   0       11.84       12.04      4.80 o 
   8   7   0       75.78       79.55     13.27 o 
   9   7   0       60.83       63.01      6.97 o 
  -8   8   0       38.40       45.65      9.13 o 
  -7   8   0      189.47      194.94     13.60 o 
  -6   8   0       41.01       44.75      4.96 o 
  -5   8   0      668.31      651.01     26.50 o 
  -4   8   0       15.31       18.62      3.39 o 
  -3   8   0       51.05       48.45      4.27 o 
  -2   8   0      258.52      217.35     10.90 o 
  -1   8   0     1286.59     1126.36     52.23 o 
   0   8   0       21.34       15.21      2.48 o 
   1   8   0      405.90      402.69     29.36 o 
   2   8   0      408.48      417.99     19.76 o 
   3   8   0       58.06       58.68      5.56 o 
   4   8   0     1226.32     1230.44     48.32 o 
   5   8   0      709.05      661.09     13.67 o 
   6   8   0      826.66      804.55     34.21 o 
   7   8   0      278.34      292.24     23.64 o 
   8   8   0      373.76      410.57     52.43 o 
   9   8   0       17.41       17.70      4.96 o 
  -7   9   0       33.69       27.36      7.22 o 
  -6   9   0      120.25      118.25      9.90 o 
  -5   9   0       45.69       47.96      5.08 o 
  -4   9   0      332.17      292.53     10.09 o 
  -3   9   0       33.84       30.98      4.03 o 
  -2   9   0     1374.91     1253.55     45.10 o 
  -1   9   0      353.95      319.55     14.54 o 
   0   9   0      190.53      168.34      8.80 o 
   1   9   0       22.80       22.07      3.02 o 
   2   9   0       32.87       35.72      3.60 o 
   3   9   0       57.86       61.52      5.85 o 
   4   9   0      182.57      172.99      8.91 o 
   5   9   0       43.08       43.27      4.47 o 
   6   9   0       29.43       29.66      4.22 o 
   7   9   0      130.33      144.65     13.49 o 
   8   9   0        3.21        5.81      3.67 o 
   9   9   0       51.98       55.72      6.79 o 
  -7  10   0       41.57       54.12      9.57 o 
  -6  10   0      121.23      128.02      9.80 o 
  -5  10   0       34.95       39.99      5.05 o 
  -4  10   0      289.87      254.76     11.41 o 
  -3  10   0      293.28      255.28     16.45 o 
  -2  10   0     5093.25     4591.18    356.40 o 
  -1  10   0      501.89      453.36     32.85 o 
   0  10   0      596.45      540.15     32.41 o 
   1  10   0      303.61      286.56     14.76 o 
   2  10   0      127.35      126.61      6.38 o 
   3  10   0      164.55      161.31     14.73 o 
   4  10   0      311.00      280.90     14.04 o 
   5  10   0       13.42       15.82      5.25 o 
   6  10   0      179.45      197.01      8.98 o 
   7  10   0      134.17      141.35      8.39 o 
   8  10   0      149.01      138.89     11.16 o 
  -6  11   0       13.06       12.75      4.36 o 
  -5  11   0      179.06      188.91      9.61 o 
  -4  11   0      308.04      303.94     29.97 o 
  -3  11   0       28.50       29.59      4.67 o 
  -2  11   0        0.74        1.95      2.50 o 
  -1  11   0      173.04      173.35      8.03 o 
   0  11   0      586.93      533.88     16.70 o 
   1  11   0      181.66      180.90     10.68 o 
   2  11   0       94.18      102.83      6.27 o 
   3  11   0       58.19       64.42      5.31 o 
   4  11   0      124.96      109.59      9.66 o 
   5  11   0      255.44      249.79     14.60 o 
   6  11   0      255.08      227.06     14.88 o 
   7  11   0       78.23       72.19      9.94 o 
   8  11   0       25.11       28.08      8.19 o 
  -5  12   0        2.08        3.28      3.52 o 
  -4  12   0      338.43      376.19     24.93 o 
  -3  12   0       25.35       14.48      3.90 o 
  -2  12   0        3.19        5.19      2.86 o 
  -1  12   0      218.49      213.84      9.33 o 
   0  12   0        6.71        9.92      3.28 o 
   1  12   0      247.71      217.22     22.39 o 
   2  12   0        1.13        0.74      2.54 o 
   3  12   0     1110.56     1006.05     60.02 o 
   4  12   0      397.01      346.30     17.04 o 
   5  12   0      323.99      283.15     16.32 o 
   6  12   0        2.19        1.38      4.13 o 
   7  12   0       60.11       64.75      9.91 o 
  -4  13   0        1.01        6.11      7.14 o 
  -3  13   0       81.14       75.91      6.75 o 
  -2  13   0        0.91        0.65      2.72 o 
  -1  13   0        1.38        5.27      3.01 o 
   0  13   0      310.47      319.52     34.25 o 
   1  13   0       42.30       42.77     11.71 o 
   2  13   0      381.66      373.28     34.33 o 
   3  13   0      100.52      102.00     10.02 o 
   4  13   0       48.86       51.68      8.38 o 
   5  13   0       16.89       29.92      7.38 o 
   6  13   0       12.61       10.94      6.35 o 
  -3  14   0      242.52      251.40     26.23 o 
  -2  14   0       42.20       41.56      8.43 o 
  -1  14   0      106.72      114.30      8.19 o 
   0  14   0       95.18      101.98      7.53 o 
   1  14   0       67.89       73.21      6.61 o 
   2  14   0       18.51       20.69      4.40 o 
   3  14   0      246.22      240.16     15.01 o 
   4  14   0        1.37        2.19      4.53 o 
   5  14   0       64.31       76.07     10.19 o 
  -1  15   0       52.11       59.04      6.62 o 
   0  15   0       97.97       97.99     20.21 o 
   1  15   0      172.78      171.47     16.12 o 
   2  15   0        0.87        0.06      3.40 o 
   3  15   0       59.01       62.53      6.64 o 
  -2 -15   1        1.39        0.57      3.31 o 
  -1 -15   1        5.34        7.91      3.85 o 
   0 -15   1       42.54       47.22      6.26 o 
   1 -15   1      179.97      184.94     10.44 o 
  -4 -14   1       11.04        7.57      5.32 o 
  -3 -14   1       15.48       17.95      4.41 o 
  -2 -14   1      470.36      500.54     57.45 o 
  -1 -14   1       69.31       74.62      6.77 o 
   0 -14   1       46.92       43.23      5.64 o 
   1 -14   1      176.86      205.19     16.12 o 
   2 -14   1        8.68       12.03      4.06 o 
   3 -14   1       55.13       60.91      6.77 o 
  -6 -13   1        7.14        5.85      5.44 o 
  -5 -13   1      817.15      753.95     27.48 o 
  -4 -13   1      186.64      159.36     12.94 o 
  -3 -13   1        1.52        0.11      2.72 o 
  -2 -13   1      103.35      108.45     10.19 o 
  -1 -13   1      112.61      107.68     15.81 o 
   0 -13   1        8.79        8.22      3.44 o 
   1 -13   1       37.13       40.86      5.28 o 
   2 -13   1       16.41       17.82      4.34 o 
   3 -13   1       33.45       42.48      6.72 o 
   4 -13   1       99.89      106.87      8.07 o 
  -7 -12   1       39.75       35.24      8.41 o 
  -6 -12   1       46.48       50.96      9.04 o 
  -5 -12   1       87.52       88.36     10.29 o 
  -4 -12   1      234.44      248.79     15.20 o 
  -3 -12   1       58.19       56.88      5.52 o 
  -2 -12   1      326.56      273.86     20.65 o 
  -1 -12   1      151.05      145.64     12.98 o 
   0 -12   1      187.93      195.62     14.16 o 
   1 -12   1       74.45       82.48      9.58 o 
   2 -12   1       16.12       19.42      4.14 o 
   3 -12   1       31.35       24.58      4.46 o 
   4 -12   1        4.51        8.68      3.85 o 
   5 -12   1      182.21      199.98     14.41 o 
  -7 -11   1       60.95       58.53      9.76 o 
  -6 -11   1      196.06      176.40     13.48 o 
  -5 -11   1      115.29      101.37     10.13 o 
  -4 -11   1      201.49      200.07     13.07 o 
  -3 -11   1       29.24       27.36      4.05 o 
  -2 -11   1        1.07        1.46      2.20 o 
  -1 -11   1      835.44      753.93     68.33 o 
   0 -11   1      817.66      788.36     48.24 o 
   1 -11   1        4.97        7.12      2.94 o 
   2 -11   1       45.69       42.39      4.82 o 
   3 -11   1       11.86        8.49      3.35 o 
   4 -11   1        9.35       16.03      3.92 o 
   5 -11   1      208.97      209.23     12.85 o 
   6 -11   1       23.29       22.09      4.88 o 
  -8 -10   1      135.05      138.41      9.09 o 
  -7 -10   1        1.42        3.44      5.00 o 
  -6 -10   1       68.70       60.53      8.91 o 
  -5 -10   1      178.47      149.67     11.60 o 
  -4 -10   1        0.77        4.28      3.53 o 
  -3 -10   1      116.10      117.44      6.41 o 
  -2 -10   1      545.97      533.30     29.92 o 
  -1 -10   1      405.79      381.68     17.17 o 
   0 -10   1       78.92       75.62      5.40 o 
   1 -10   1       70.84       63.36      5.22 o 
   2 -10   1     2171.39     1999.79     98.39 o 
   3 -10   1       32.17       25.70      4.02 o 
   4 -10   1        3.45        4.11      2.93 o 
   5 -10   1        2.75        2.72      3.27 o 
   6 -10   1      378.75      375.34     13.02 o 
   7 -10   1        9.24       15.51      6.97 o 
  -8  -9   1       22.26       15.96      4.56 o 
  -7  -9   1       79.90       89.03      7.05 o 
  -6  -9   1       18.53       25.94      4.13 o 
  -5  -9   1      286.64      271.20      9.39 o 
  -4  -9   1      351.50      336.27     28.76 o 
  -3  -9   1       18.80       25.02      3.74 o 
  -2  -9   1      274.93      249.12      9.18 o 
  -1  -9   1       89.11       79.44      5.04 o 
   0  -9   1      636.03      570.56     23.50 o 
   1  -9   1        9.96        9.40      2.56 o 
   2  -9   1     1057.36      947.90     65.89 o 
   3  -9   1      141.07      116.18      9.35 o 
   4  -9   1      106.77       93.80      6.11 o 
   5  -9   1       80.94       78.85      6.18 o 
   6  -9   1       47.94       48.80      5.36 o 
   7  -9   1       57.71       76.07      9.94 o 
   8  -9   1        0.28       -5.44      4.47 o 
  -9  -8   1        5.18       10.92      4.47 o 
  -8  -8   1       14.50       13.44      4.27 o 
  -7  -8   1      145.71      150.95      8.40 o 
  -6  -8   1      706.92      773.28     20.70 o 
  -5  -8   1      221.53      198.69      7.97 o 
  -4  -8   1      568.08      549.98     12.53 o 
  -3  -8   1      299.94      284.81      8.90 o 
  -2  -8   1      216.07      219.47      8.12 o 
  -1  -8   1      119.14      109.52      5.27 o 
   0  -8   1      214.91      201.43      7.01 o 
   1  -8   1        1.15        2.65      1.80 o 
   2  -8   1      859.47      789.85     45.77 o 
   3  -8   1      553.86      485.54     34.71 o 
   4  -8   1     1013.76      925.64     53.32 o 
   5  -8   1      212.39      207.64      8.54 o 
   6  -8   1        0.79       -0.20      2.41 o 
   7  -8   1      304.90      296.94     16.85 o 
   8  -8   1        3.04        5.63      6.35 o 
  -9  -7   1        3.80        0.23      3.56 o 
  -8  -7   1      536.85      546.46     73.05 o 
  -7  -7   1      178.61      177.68     21.23 o 
  -6  -7   1       37.16       39.33      4.52 o 
  -5  -7   1      254.20      239.37     11.07 o 
  -4  -7   1     2213.72     2126.28     43.89 o 
  -3  -7   1      187.66      172.83     12.13 o 
  -2  -7   1        2.75        0.74      1.01 o 
  -1  -7   1      762.60      729.04     27.28 o 
   0  -7   1      277.63      317.98     22.01 o 
   1  -7   1      183.97      165.89      6.06 o 
   2  -7   1      321.83      302.89     20.56 o 
   3  -7   1      261.93      255.26      8.05 o 
   4  -7   1      192.34      168.86      6.98 o 
   5  -7   1       18.78       19.36      4.25 o 
   6  -7   1       99.24      103.30      8.63 o 
   7  -7   1        3.85        5.97      4.81 o 
   8  -7   1       70.81       83.73     10.76 o 
  -9  -6   1       27.01       30.82      5.61 o 
  -8  -6   1        2.36        0.36      3.17 o 
  -7  -6   1       18.17       27.76      6.63 o 
  -6  -6   1      715.82      743.05     94.16 o 
  -5  -6   1      539.27      543.17     32.05 o 
  -4  -6   1      297.72      274.62      5.87 o 
  -3  -6   1      776.49      783.71      9.78 o 
  -2  -6   1       94.55       99.92      3.30 o 
  -1  -6   1     6865.32     7246.00    239.40 o 
   0  -6   1       89.96      115.88      4.64 o 
   1  -6   1       27.52       16.08      3.94 o 
   2  -6   1      121.75      135.79      5.89 o 
   3  -6   1      386.63      340.38      8.75 o 
   4  -6   1       34.37       36.25      2.63 o 
   5  -6   1      136.61      125.89      6.21 o 
   6  -6   1       83.43       89.45      5.80 o 
   7  -6   1      633.44      664.41     22.64 o 
   8  -6   1      325.75      341.96     18.20 o 
   9  -6   1       69.70       80.51     10.94 o 
 -10  -5   1      101.89      115.54     23.43 o 
  -9  -5   1        8.29       10.40      4.27 o 
  -8  -5   1        6.82        6.76      3.82 o 
  -7  -5   1      231.97      261.63     51.86 o 
  -6  -5   1       50.99       48.19      4.67 o 
  -5  -5   1      601.72      635.92     57.28 o 
  -4  -5   1        2.72        1.83      1.15 o 
  -3  -5   1      799.79      827.41      8.92 o 
  -2  -5   1      134.26      117.29      7.38 o 
  -1  -5   1        1.77        8.33      1.08 o 
   0  -5   1        1.29        7.40      1.47 o 
   1  -5   1       79.05      102.29      4.11 o 
   2  -5   1      266.83      292.71      7.20 o 
   3  -5   1      229.95      218.22     10.67 o 
   4  -5   1     1285.72     1268.83     19.89 o 
   5  -5   1      386.31      363.73      7.29 o 
   6  -5   1       71.93       68.58      4.98 o 
   7  -5   1      266.90      272.87     20.17 o 
   8  -5   1      672.63      734.35     24.92 o 
   9  -5   1       88.70      108.99     11.85 o 
 -10  -4   1       20.16       31.77     11.26 o 
  -9  -4   1       50.79       66.20     11.88 o 
  -8  -4   1       46.77       36.63      5.11 o 
  -7  -4   1      399.07      425.96     80.34 o 
  -6  -4   1     1100.35     1095.29    153.31 o 
  -5  -4   1      980.72     1059.19    144.36 o 
  -4  -4   1      376.00      403.55     20.21 o 
  -3  -4   1      459.34      398.98     10.26 o 
  -2  -4   1      158.58      136.82     26.58 o 
  -1  -4   1     1655.52     1614.62      9.90 o 
   0  -4   1       92.38       99.36      3.50 o 
   1  -4   1       10.64       14.85      1.63 o 
   2  -4   1      545.10      630.00     16.71 o 
   3  -4   1     2037.20     1996.59     37.58 o 
   4  -4   1     1323.50     1215.97     11.51 o 
   5  -4   1       56.48       46.51      5.60 o 
   6  -4   1      151.74      145.51      8.30 o 
   7  -4   1       60.84       53.32      4.95 o 
   8  -4   1      331.74      319.26     35.67 o 
   9  -4   1        1.85        4.22      3.61 o 
 -10  -3   1        0.71       -0.77      3.66 o 
  -9  -3   1        0.96        2.41      3.36 o 
  -8  -3   1        0.87       -0.61      2.83 o 
  -7  -3   1     1735.20     1664.04    307.02 o 
  -6  -3   1     1804.78     1919.98    284.77 o 
  -5  -3   1      270.18      298.08     46.06 o 
  -4  -3   1       35.30       40.92      2.35 o 
  -3  -3   1      417.68      411.01     20.05 o 
  -2  -3   1     1036.53     1160.62     35.77 o 
  -1  -3   1      390.86      483.45      5.82 o 
   0  -3   1     1014.26      989.00     23.51 o 
   1  -3   1      541.64      451.60     21.86 o 
   2  -3   1       13.21       14.48      1.16 o 
   3  -3   1     4128.53     4062.39     77.76 o 
   4  -3   1     1538.76     1363.56     80.61 o 
   5  -3   1       58.37       52.48      3.05 o 
   6  -3   1      225.62      214.73     15.35 o 
   7  -3   1      880.88      860.67     84.90 o 
   8  -3   1       69.15       64.59      5.93 o 
   9  -3   1       10.18       15.20      4.55 o 
  10  -3   1        1.44        2.24      3.62 o 
 -10  -2   1      104.45      122.60     30.41 o 
  -9  -2   1      322.05      342.25     78.62 o 
  -8  -2   1      221.51      236.05     45.87 o 
  -7  -2   1      475.07      523.04     92.58 o 
  -6  -2   1      757.28      837.97    167.52 o 
  -5  -2   1       41.86       49.05      7.18 o 
  -4  -2   1     4278.76     5196.37    363.92 o 
  -3  -2   1        7.15       41.65      7.86 o 
  -2  -2   1     1419.75     1573.20     65.09 o 
  -1  -2   1       21.40       32.29      2.31 o 
   0  -2   1     1415.47     1475.66     46.85 o 
   1  -2   1      707.38      687.09     43.62 o 
   2  -2   1      799.21      707.16     22.80 o 
   3  -2   1     1018.21      941.84     21.49 o 
   4  -2   1     1808.77     1670.85     24.77 o 
   5  -2   1     1031.68     1039.86     26.24 o 
   6  -2   1      310.20      297.94     28.33 o 
   7  -2   1      844.94      867.01    114.68 o 
   8  -2   1      738.99      748.41    102.88 o 
   9  -2   1      322.48      323.02     40.96 o 
  10  -2   1       88.21       96.89     17.40 o 
 -10  -1   1      101.01      106.06     36.72 o 
  -9  -1   1       42.44       43.17      8.11 o 
  -8  -1   1      214.38      210.04     39.79 o 
  -7  -1   1        0.88        0.87      2.48 o 
  -6  -1   1       75.74       96.54     20.60 o 
  -5  -1   1      291.51      312.27     49.95 o 
  -4  -1   1      668.88      849.95     66.96 o 
  -3  -1   1      365.91      343.81     25.78 o 
  -2  -1   1     8876.72     8859.14    517.26 o 
  -1  -1   1     5511.10     4586.75    671.15 o 
   0  -1   1      469.53      453.70     21.26 o 
   1  -1   1     1376.33     1455.46    111.17 o 
   2  -1   1     4846.95     4318.68     75.96 o 
   3  -1   1        5.98       15.15      2.33 o 
   4  -1   1     1477.44     1420.62     42.67 o 
   5  -1   1      322.49      308.33     13.59 o 
   6  -1   1      240.41      239.96     23.54 o 
   7  -1   1       10.34        5.82      2.69 o 
   8  -1   1      243.39      242.54     25.61 o 
   9  -1   1       31.98       28.62      4.95 o 
  10  -1   1       18.32       12.81      4.41 o 
 -10   0   1       78.13       82.43     24.54 o 
  -9   0   1       20.02       16.08      4.50 o 
  -8   0   1      172.34      181.92     32.25 o 
  -7   0   1        1.44        3.58      2.62 o 
  -6   0   1       12.68       22.34      3.37 o 
  -5   0   1      736.95      782.07    130.91 o 
  -4   0   1      210.76      255.05     20.93 o 
  -3   0   1       99.80      127.97      9.66 o 
  -2   0   1     9042.80     9431.06    477.71 o 
  -1   0   1     6138.79     5995.03    692.48 o 
   1   0   1     1222.18     1246.89     22.12 o 
   2   0   1      445.41      456.34     13.52 o 
   3   0   1      151.36      108.97      3.63 o 
   4   0   1     1737.76     1761.95     68.47 o 
   5   0   1      575.06      601.68     39.44 o 
   6   0   1      219.50      247.36     36.41 o 
   7   0   1        1.11        0.83      2.34 o 
   8   0   1      105.48      108.76     28.22 o 
   9   0   1      129.42      130.03     19.71 o 
  10   0   1       78.01       79.19     15.41 o 
 -10   1   1       11.56       16.88      5.01 o 
  -9   1   1      215.94      226.29     46.40 o 
  -8   1   1      167.86      171.11     24.28 o 
  -7   1   1       94.94      101.25     17.87 o 
  -6   1   1      274.09      283.08     55.12 o 
  -5   1   1       41.67       58.45      5.28 o 
  -4   1   1      888.18     1099.67     66.13 o 
  -3   1   1      238.53      269.10     16.94 o 
  -2   1   1     1700.18     1704.36     68.11 o 
  -1   1   1      244.70      242.40     10.55 o 
   1   1   1      152.31      222.02     24.25 o 
   2   1   1      117.43      137.55     11.04 o 
   3   1   1     3233.57     3348.22    362.63 o 
   4   1   1     1066.82     1102.88    140.42 o 
   5   1   1       20.63       10.64      3.47 o 
   6   1   1       10.96       11.11      2.73 o 
   7   1   1      221.40      236.70     51.26 o 
   8   1   1        9.14        7.39      3.67 o 
   9   1   1      247.29      270.55     49.79 o 
  10   1   1        1.68        2.45      3.69 o 
 -10   2   1       97.32      109.76     32.33 o 
  -9   2   1        2.67        0.74      3.20 o 
  -8   2   1       42.94       44.11     10.32 o 
  -7   2   1       73.74       84.09     12.10 o 
  -6   2   1      298.40      325.02     59.33 o 
  -5   2   1       54.64       55.42      3.03 o 
  -4   2   1      351.04      311.91     15.19 o 
  -3   2   1      702.26      712.54     28.97 o 
  -2   2   1      862.79      782.36     21.08 o 
  -1   2   1       67.25       68.93      2.77 o 
   0   2   1     1714.86     1534.11     63.74 o 
   1   2   1     1359.79     1450.78     38.52 o 
   2   2   1    28010.11    18605.19     64.56 o 
   3   2   1     3612.07     3859.83    504.32 o 
   4   2   1     1758.94     2437.30    339.74 o 
   5   2   1     1463.04     1704.48    256.51 o 
   6   2   1      664.75      821.50    156.19 o 
   7   2   1      122.64      122.80     16.92 o 
   8   2   1       20.32       11.80      3.65 o 
   9   2   1      146.45      155.95     33.39 o 
  10   2   1        0.52        3.83      3.89 o 
  -9   3   1       25.52       24.16      5.08 o 
  -8   3   1      348.21      344.70     65.52 o 
  -7   3   1      160.84      163.03     11.58 o 
  -6   3   1      838.67      792.00    101.02 o 
  -5   3   1       21.91       24.33      3.24 o 
  -4   3   1      207.30      201.85      5.70 o 
  -3   3   1      921.93      921.63     29.26 o 
  -2   3   1      589.30      531.34     19.65 o 
  -1   3   1     6681.13     5497.14    448.08 o 
   0   3   1       21.70       34.06      2.36 o 
   1   3   1      987.89      961.07     81.79 o 
   2   3   1     2107.32     2181.48     33.84 o 
   3   3   1      766.48      744.38     41.39 o 
   4   3   1     1292.41     1605.30    225.29 o 
   5   3   1        2.62        6.28      3.38 o 
   6   3   1      333.39      345.45     60.08 o 
   7   3   1       49.11       57.75     11.47 o 
   8   3   1      308.21      278.90     49.46 o 
   9   3   1        5.62       -0.20      2.97 o 
  10   3   1      279.67      297.74     43.62 o 
  -9   4   1        1.00        0.19      3.27 o 
  -8   4   1      209.60      219.07     39.25 o 
  -7   4   1      129.82      137.40     16.90 o 
  -6   4   1       31.99       39.05     10.51 o 
  -5   4   1     1609.56     1644.72     85.98 o 
  -4   4   1      142.55      208.56      7.02 o 
  -3   4   1     3175.06     3153.00    147.60 o 
  -2   4   1     2517.67     1999.00    221.84 o 
  -1   4   1      181.91      175.46      6.95 o 
   0   4   1      328.38      380.72      7.63 o 
   1   4   1     1677.49     1728.25     66.66 o 
   2   4   1       31.99       34.07      3.69 o 
   3   4   1     2087.54     2015.60     54.00 o 
   4   4   1      633.78      779.74     41.78 o 
   5   4   1      799.41      887.18    117.69 o 
   6   4   1      876.59      997.32    138.15 o 
   7   4   1     1373.78     1427.00    234.67 o 
   8   4   1       75.48       67.60     11.82 o 
   9   4   1      109.39       93.26     25.23 o 
  10   4   1       10.69        8.93      4.68 o 
  -9   5   1        2.41        1.57      3.32 o 
  -8   5   1       74.65       80.13     12.55 o 
  -7   5   1      624.06      603.56     63.44 o 
  -6   5   1      108.07       94.85      9.22 o 
  -5   5   1      219.55      211.38     12.97 o 
  -4   5   1       73.38       62.18      5.85 o 
  -3   5   1      200.98      165.23     13.14 o 
  -2   5   1       49.26       27.04      1.88 o 
  -1   5   1      171.08      190.50      7.74 o 
   0   5   1      303.39      261.30      7.27 o 
   1   5   1      516.53      489.54     13.80 o 
   2   5   1     4922.37     3712.74    848.89 o 
   3   5   1     2618.28     2579.58     41.55 o 
   4   5   1     1074.95     1100.62     44.78 o 
   5   5   1       43.80       56.39      6.24 o 
   6   5   1     1047.50     1146.24    165.76 o 
   7   5   1      436.87      442.03     85.20 o 
   8   5   1        3.20        2.63      3.07 o 
   9   5   1        2.47        0.51      3.20 o 
  10   5   1       25.60       33.18      7.02 o 
  -9   6   1        2.71        3.97      6.10 o 
  -8   6   1      161.71      190.69     13.82 o 
  -7   6   1      564.89      536.38     39.55 o 
  -6   6   1      139.27      137.40      6.44 o 
  -5   6   1        4.38        5.44      2.58 o 
  -4   6   1       49.10       42.99      2.91 o 
  -3   6   1      578.29      530.28     12.18 o 
  -2   6   1      900.40      842.04     17.99 o 
  -1   6   1     3061.46     2956.36    104.38 o 
   0   6   1       35.56       45.42      2.11 o 
   1   6   1     4002.45     4090.20    164.00 o 
   2   6   1      432.99      415.72      7.90 o 
   3   6   1       19.08       12.31      1.55 o 
   4   6   1      641.29      609.33     13.87 o 
   5   6   1       52.16       51.07      4.28 o 
   6   6   1       27.17       22.13      3.50 o 
   7   6   1       12.41       11.04      3.31 o 
   8   6   1        1.22        1.65      3.09 o 
   9   6   1        1.43       -1.80      3.34 o 
  10   6   1      157.60      169.80     18.26 o 
  -8   7   1       81.77       83.61     10.63 o 
  -7   7   1      177.26      177.47     13.04 o 
  -6   7   1        0.63       -0.37      2.54 o 
  -5   7   1       11.11        7.80      2.75 o 
  -4   7   1      313.76      280.35     11.10 o 
  -3   7   1        1.42        1.47      1.31 o 
  -2   7   1      477.06      444.19     14.06 o 
  -1   7   1     1778.72     1659.01     63.52 o 
   0   7   1      236.55      206.86      8.34 o 
   1   7   1      185.41      205.26     10.10 o 
   2   7   1      285.86      282.98     10.90 o 
   3   7   1     1304.74     1396.92     98.04 o 
   4   7   1       38.20       30.78      2.46 o 
   5   7   1      264.09      237.86      8.14 o 
   6   7   1      408.52      406.02     33.42 o 
   7   7   1      646.64      706.15     79.74 o 
   8   7   1      107.46      126.41     15.02 o 
   9   7   1       65.42       71.80      7.09 o 
  10   7   1       69.48       73.83     12.38 o 
  -8   8   1       56.31       60.56      9.60 o 
  -7   8   1      113.04      113.87     11.38 o 
  -6   8   1      473.08      435.86     28.33 o 
  -5   8   1      100.29       90.48     10.08 o 
  -4   8   1      632.66      610.92     56.54 o 
  -3   8   1      356.71      327.74     18.73 o 
  -2   8   1      247.84      230.25     14.43 o 
  -1   8   1      774.25      705.30     37.25 o 
   0   8   1      474.75      455.11     28.70 o 
   1   8   1        7.75        8.99      1.48 o 
   2   8   1     1199.08     1156.38     64.98 o 
   3   8   1       21.82       21.37      2.13 o 
   4   8   1      579.25      525.82     13.33 o 
   5   8   1      647.90      620.73     13.03 o 
   6   8   1      539.03      550.49     15.32 o 
   7   8   1       40.17       42.17      5.50 o 
   8   8   1      287.39      305.90     29.56 o 
   9   8   1       55.48       64.68     14.16 o 
  -7   9   1       13.91       18.70      6.88 o 
  -6   9   1       10.52       10.16      3.72 o 
  -5   9   1      387.14      351.34     11.34 o 
  -4   9   1      808.44      758.74     15.60 o 
  -3   9   1      780.14      759.43     40.61 o 
  -2   9   1      369.05      337.22      9.79 o 
  -1   9   1     1074.58      931.58     52.21 o 
   0   9   1      652.18      598.04     22.97 o 
   1   9   1        7.04        6.83      2.14 o 
   2   9   1        6.98        7.72      1.83 o 
   3   9   1       16.33       19.44      2.26 o 
   4   9   1      325.42      320.89     18.71 o 
   5   9   1       10.88       13.03      3.01 o 
   6   9   1      169.62      172.03      8.08 o 
   7   9   1      181.01      207.48     18.37 o 
   8   9   1      197.00      224.74     33.35 o 
   9   9   1       16.59       17.75      4.90 o 
  -7  10   1       53.66       71.60     10.32 o 
  -6  10   1      311.34      324.84     12.09 o 
  -5  10   1       19.72       28.04      4.50 o 
  -4  10   1      564.41      527.50     18.45 o 
  -3  10   1        1.12       -1.33      2.16 o 
  -2  10   1      861.62      777.51     19.71 o 
  -1  10   1      542.60      525.47     12.51 o 
   0  10   1       86.22       86.40      5.37 o 
   1  10   1      373.12      354.15     25.62 o 
   2  10   1       25.98       28.00      3.57 o 
   3  10   1       69.31       67.07      6.13 o 
   4  10   1      460.52      460.85     53.64 o 
   5  10   1       20.14       26.22      3.84 o 
   6  10   1       30.60       35.41      4.63 o 
   7  10   1      315.34      336.29     14.16 o 
   8  10   1       33.96       31.05      5.33 o 
  -6  11   1       65.27       60.78      8.74 o 
  -5  11   1       51.35       62.67      6.20 o 
  -4  11   1      270.28      244.12     16.34 o 
  -3  11   1      101.08       96.09      6.56 o 
  -2  11   1       23.96       22.33      3.91 o 
  -1  11   1      154.32      121.26      6.78 o 
   0  11   1     1305.43     1189.85     95.92 o 
   1  11   1      124.90      116.21      6.53 o 
   2  11   1        9.24        9.99      2.89 o 
   3  11   1        0.95        0.45      2.12 o 
   4  11   1      235.30      191.01     11.97 o 
   5  11   1      254.09      188.91     12.54 o 
   6  11   1       48.06       44.90      7.63 o 
   7  11   1       94.63       99.99     10.88 o 
   8  11   1        3.66        3.60      4.00 o 
  -5  12   1        0.48       -1.73      3.04 o 
  -4  12   1      129.75      133.54     10.55 o 
  -3  12   1       45.05       49.63      5.55 o 
  -2  12   1        4.11        6.13      3.03 o 
  -1  12   1       44.03       46.47      7.75 o 
   0  12   1      110.81      129.02     12.52 o 
   1  12   1      929.30      818.22     85.54 o 
   2  12   1       15.17       18.29      3.65 o 
   3  12   1       26.85       22.21      4.19 o 
   4  12   1       35.72       25.73      6.00 o 
   5  12   1      547.10      439.98     19.35 o 
   6  12   1      133.86      112.59     11.04 o 
   7  12   1       21.00       25.36      7.22 o 
  -4  13   1      108.13      114.49      8.27 o 
  -3  13   1       49.33       48.60      5.80 o 
  -2  13   1       16.53       15.35      4.06 o 
  -1  13   1       69.88       74.72     12.38 o 
   0  13   1        6.91        6.04      3.00 o 
   1  13   1      242.69      220.23     24.70 o 
   2  13   1       13.74       17.16      4.02 o 
   3  13   1        1.38        0.59      2.54 o 
   4  13   1        9.92       10.97      5.28 o 
   5  13   1      237.66      229.81     14.91 o 
   6  13   1       74.12       74.35     10.01 o 
  -3  14   1        6.00        3.54      3.57 o 
  -2  14   1        0.48        2.67      3.28 o 
  -1  14   1       19.21       18.74      4.43 o 
   0  14   1       48.28       51.24      5.89 o 
   1  14   1      212.96      206.94     19.46 o 
   2  14   1        1.58       -0.56      2.67 o 
   3  14   1       73.05       75.29      6.65 o 
   4  14   1       72.66       63.63      9.22 o 
   5  14   1      379.46      304.75     17.92 o 
  -2  15   1       33.69       30.63      5.48 o 
  -1  15   1        1.72        6.67      3.87 o 
   0  15   1      166.99      196.03     10.36 o 
   1  15   1      170.85      170.37     22.89 o 
   2  15   1      242.86      253.07     37.61 o 
   3  15   1        4.23        7.16      3.93 o 
   4  15   1       80.89       59.44      9.47 o 
  -1 -15   2       96.14      112.40     15.73 o 
  -4 -14   2       85.81       83.70     10.91 o 
  -3 -14   2        0.70       -3.32      2.95 o 
  -2 -14   2       51.42       50.86      6.12 o 
  -1 -14   2       36.61       51.21      6.04 o 
   0 -14   2      107.11      107.49      8.02 o 
   1 -14   2       64.32       62.70      6.65 o 
   2 -14   2       34.88       44.19      6.10 o 
   3 -14   2       72.76       90.66      7.99 o 
  -5 -13   2      169.29      176.09     14.51 o 
  -4 -13   2        0.66       -0.72      4.19 o 
  -3 -13   2        6.84        6.84      3.49 o 
  -2 -13   2      115.10      100.05      9.27 o 
  -1 -13   2      197.87      213.16     22.62 o 
   0 -13   2       42.82       40.93      5.37 o 
   1 -13   2        2.40        0.31      2.96 o 
   2 -13   2       26.35       31.30      6.80 o 
   3 -13   2       17.60       20.43      4.69 o 
   4 -13   2      136.48      176.28     18.59 o 
  -6 -12   2       24.50       20.07      6.94 o 
  -5 -12   2       11.58        8.25      5.35 o 
  -4 -12   2       57.37       55.44      8.72 o 
  -3 -12   2       81.08       82.98      6.34 o 
  -2 -12   2       20.30       26.11      4.38 o 
  -1 -12   2        0.88        2.60      2.84 o 
   0 -12   2      561.92      542.43     45.35 o 
   1 -12   2       21.28       27.62      4.52 o 
   2 -12   2        0.46       -0.05      2.44 o 
   3 -12   2        7.20       12.51      3.85 o 
   4 -12   2      144.98      146.82      9.00 o 
   5 -12   2        0.64        4.16      3.84 o 
  -7 -11   2        6.63        6.07      5.91 o 
  -6 -11   2       31.96       22.57      6.85 o 
  -5 -11   2        0.66       -0.84      3.81 o 
  -4 -11   2      259.70      230.62     14.16 o 
  -3 -11   2      548.26      572.29     39.24 o 
  -2 -11   2      177.31      198.01     10.74 o 
  -1 -11   2       84.82       79.69      5.89 o 
   0 -11   2      173.39      183.11     17.70 o 
   1 -11   2      426.52      405.68     22.11 o 
   2 -11   2       57.25       54.09      5.41 o 
   3 -11   2      380.75      375.23     12.44 o 
   4 -11   2       97.74       94.27      7.05 o 
   5 -11   2       60.30       74.38      7.68 o 
   6 -11   2       26.95       28.94      5.18 o 
  -7 -10   2      132.04      136.35     12.73 o 
  -6 -10   2       80.07       90.08     10.41 o 
  -5 -10   2       21.58       23.57      6.10 o 
  -4 -10   2      183.90      180.78     12.23 o 
  -3 -10   2      226.42      246.20     13.18 o 
  -2 -10   2        7.57       13.23      3.07 o 
  -1 -10   2        4.73        4.88      2.49 o 
   0 -10   2       92.66       83.57      5.65 o 
   1 -10   2      188.05      165.24     10.61 o 
   2 -10   2      436.26      404.79     27.23 o 
   3 -10   2      220.51      211.50     12.33 o 
   4 -10   2       21.73       14.59      4.60 o 
   5 -10   2      161.38      167.39      8.70 o 
   6 -10   2        0.52        2.34      3.15 o 
   7 -10   2       85.28       91.80     11.44 o 
  -8  -9   2        0.53       -0.16      3.50 o 
  -7  -9   2      201.01      215.57     21.75 o 
  -6  -9   2       48.81       42.93      4.95 o 
  -5  -9   2       79.43       81.23      9.04 o 
  -4  -9   2       98.58       96.36      8.79 o 
  -3  -9   2       66.55       58.31      4.87 o 
  -2  -9   2       43.76       40.63      4.05 o 
  -1  -9   2       22.53       25.45      3.42 o 
   0  -9   2       45.79       44.32      5.57 o 
   1  -9   2     2172.12     1993.40     97.55 o 
   2  -9   2     2697.87     2416.57    138.38 o 
   3  -9   2       48.38       43.83      4.60 o 
   4  -9   2      240.98      254.94      9.88 o 
   5  -9   2      186.41      195.65      8.92 o 
   6  -9   2       47.90       43.53      5.19 o 
   7  -9   2        2.96        5.19      5.38 o 
   8  -9   2       25.70       33.02      8.75 o 
  -8  -8   2      117.36      130.75     17.40 o 
  -7  -8   2        3.08       -0.81      2.96 o 
  -6  -8   2       63.70       68.08      5.74 o 
  -5  -8   2      155.17      143.99      6.99 o 
  -4  -8   2       61.56       59.55      4.67 o 
  -3  -8   2     1781.92     1727.30     65.91 o 
  -2  -8   2       88.99      103.27      6.00 o 
  -1  -8   2      378.42      365.91     18.74 o 
   0  -8   2      216.50      200.88     12.30 o 
   1  -8   2      603.51      540.12     17.35 o 
   2  -8   2      655.71      610.57     45.30 o 
   3  -8   2       31.08       29.33      3.74 o 
   4  -8   2        0.82        1.40      2.23 o 
   5  -8   2      111.99      106.46      6.66 o 
   6  -8   2       64.47       56.38      5.45 o 
   7  -8   2        7.71        4.50      4.72 o 
   8  -8   2       84.63       73.79     10.38 o 
  -9  -7   2       27.78       31.30      9.36 o 
  -8  -7   2       71.29       77.58     12.69 o 
  -7  -7   2      237.48      248.73     32.85 o 
  -6  -7   2      381.21      388.84     20.46 o 
  -5  -7   2      229.88      238.85      8.61 o 
  -4  -7   2     1331.43     1267.00     13.45 o 
  -3  -7   2     1417.75     1473.88     40.51 o 
  -2  -7   2     1536.13     1613.42     29.58 o 
  -1  -7   2       18.95       24.66      1.89 o 
   0  -7   2      973.47      901.79     33.52 o 
   1  -7   2      566.23      456.90     15.54 o 
   2  -7   2      217.64      202.63      7.44 o 
   3  -7   2      220.68      198.39      7.28 o 
   4  -7   2     1213.84     1134.19     47.04 o 
   5  -7   2      215.71      219.13      8.39 o 
   6  -7   2      107.93      115.19      6.74 o 
   7  -7   2      121.35      117.87     10.97 o 
   8  -7   2       14.10       13.66      6.35 o 
   9  -7   2        7.90       13.51      6.85 o 
  -9  -6   2       12.46       15.35      4.75 o 
  -8  -6   2       21.77       19.09      5.83 o 
  -7  -6   2       17.75       19.27      4.78 o 
  -6  -6   2        2.98        3.11      2.65 o 
  -5  -6   2      216.97      223.31     25.61 o 
  -4  -6   2       11.38       12.05      1.91 o 
  -3  -6   2     1605.57     1491.76     63.53 o 
  -2  -6   2       55.95       45.20      2.78 o 
  -1  -6   2      669.00      664.44     11.30 o 
   0  -6   2       95.17       95.55      4.57 o 
   1  -6   2       30.25       44.05      3.33 o 
   2  -6   2      100.63       85.99      5.99 o 
   3  -6   2      217.85      196.69     10.72 o 
   4  -6   2       32.20       33.31      3.49 o 
   5  -6   2       17.50       13.61      2.87 o 
   6  -6   2      301.21      318.67      9.97 o 
   7  -6   2      188.97      175.09     12.35 o 
   8  -6   2      224.21      234.31     15.48 o 
   9  -6   2       69.07       94.83     11.51 o 
  -9  -5   2       11.29       12.91      4.52 o 
  -8  -5   2      155.26      160.25     31.89 o 
  -7  -5   2      107.61      111.22     11.91 o 
  -6  -5   2      624.68      639.40     70.68 o 
  -5  -5   2      877.49      887.30    102.57 o 
  -4  -5   2      100.07      104.65      3.81 o 
  -3  -5   2      534.03      567.52     12.86 o 
  -2  -5   2     2617.06     2685.58     22.10 o 
  -1  -5   2     1671.13     1655.60     17.68 o 
   0  -5   2     1551.16     1714.07     84.65 o 
   1  -5   2     1096.35     1061.56     46.40 o 
   2  -5   2      380.86      384.81      8.26 o 
   3  -5   2       18.26       23.33      2.32 o 
   4  -5   2     1136.56     1140.71     25.85 o 
   5  -5   2      128.79      123.82      4.45 o 
   6  -5   2      573.66      563.48     11.11 o 
   7  -5   2       57.55       58.34      7.94 o 
   8  -5   2      163.71      173.72     13.44 o 
   9  -5   2       44.60       54.68      9.57 o 
  -9  -4   2      189.32      192.52     38.21 o 
  -8  -4   2      124.87      122.47     16.79 o 
  -7  -4   2       76.46       89.87     19.39 o 
  -6  -4   2      404.54      405.08     69.86 o 
  -5  -4   2      190.82      197.91     25.31 o 
  -4  -4   2      992.64     1054.37     49.86 o 
  -3  -4   2       15.33        7.96      1.34 o 
  -2  -4   2     1410.69     1438.81     60.08 o 
  -1  -4   2      308.42      269.31      6.88 o 
   0  -4   2      134.39      172.47      7.80 o 
   1  -4   2      267.79      298.26     17.13 o 
   2  -4   2     1492.54     1440.26     52.29 o 
   3  -4   2       80.51       70.65      3.03 o 
   4  -4   2       56.20       57.59      2.88 o 
   5  -4   2       39.06       54.23      3.07 o 
   6  -4   2      143.33      130.91     12.92 o 
   7  -4   2      156.36      152.32      8.50 o 
   8  -4   2        6.20        5.21      3.21 o 
   9  -4   2       77.70       96.17     11.66 o 
  10  -4   2       13.22       18.13      7.94 o 
 -10  -3   2       63.99       57.79     10.97 o 
  -9  -3   2      247.46      257.08     46.93 o 
  -8  -3   2        4.24        1.58      3.13 o 
  -7  -3   2      658.00      631.98    117.06 o 
  -6  -3   2        1.90        1.51      2.41 o 
  -5  -3   2      724.79      823.00    129.36 o 
  -4  -3   2        2.82        4.63      1.27 o 
  -3  -3   2      934.19      938.44     49.72 o 
  -2  -3   2     1106.52     1027.54     50.77 o 
  -1  -3   2      234.60      213.14      6.88 o 
   0  -3   2      128.11      167.75      6.80 o 
   1  -3   2      993.47      933.33     61.81 o 
   2  -3   2     2666.26     2523.61     91.39 o 
   3  -3   2        4.80       10.59      1.24 o 
   4  -3   2      286.46      250.43     11.56 o 
   5  -3   2     1043.36     1036.69     11.16 o 
   6  -3   2      355.57      331.95     29.52 o 
   7  -3   2     1734.21     1704.33    169.24 o 
   8  -3   2        2.58        1.30      2.64 o 
   9  -3   2      226.59      231.96     42.24 o 
  10  -3   2       93.94       94.06     12.08 o 
 -10  -2   2       53.13       67.16     11.43 o 
  -9  -2   2        2.78        3.26      3.65 o 
  -8  -2   2      274.80      296.30     67.75 o 
  -7  -2   2       24.17       24.72      8.00 o 
  -6  -2   2      408.97      456.68     81.90 o 
  -5  -2   2      836.97     1035.49    181.14 o 
  -4  -2   2      894.18      966.36     71.10 o 
  -3  -2   2      470.80      776.45     52.89 o 
  -2  -2   2     1071.40     1167.95     65.17 o 
  -1  -2   2      172.93      193.65      9.24 o 
   0  -2   2      617.27      676.45     37.99 o 
   1  -2   2      353.80      415.63     38.44 o 
   2  -2   2       58.69       56.74      1.84 o 
   3  -2   2     2833.91     2274.79    274.03 o 
   4  -2   2      444.99      419.30      6.23 o 
   5  -2   2      101.87       83.26      5.08 o 
   6  -2   2     1250.43     1171.30     73.49 o 
   7  -2   2       87.74       89.76      7.57 o 
   8  -2   2       69.07       68.92      5.78 o 
   9  -2   2       17.72       11.85      3.88 o 
  10  -2   2        7.06        2.10      3.91 o 
 -10  -1   2       42.23       55.60     16.16 o 
  -9  -1   2      114.16      115.03     23.20 o 
  -8  -1   2      199.07      208.98     42.35 o 
  -7  -1   2       22.10       24.57      4.07 o 
  -6  -1   2      128.01      138.94     31.25 o 
  -5  -1   2      201.80      190.04     41.21 o 
  -4  -1   2     3204.78     3519.30    294.03 o 
  -3  -1   2     2672.64     3183.56    247.73 o 
  -2  -1   2      553.71      702.29     51.00 o 
  -1  -1   2      474.01      475.79     36.34 o 
   0  -1   2     2126.17     2093.61     73.91 o 
   1  -1   2     6189.48     5503.70    236.97 o 
   2  -1   2      654.52      708.67     54.04 o 
   3  -1   2     2764.95     2563.32     34.19 o 
   4  -1   2        4.54        6.95      1.14 o 
   5  -1   2     1021.02      983.86     36.75 o 
   6  -1   2      865.26      826.87     92.13 o 
   7  -1   2        1.07       -0.40      2.02 o 
   8  -1   2       30.29       41.40      4.88 o 
   9  -1   2      543.80      553.06     90.53 o 
  10  -1   2       21.67       22.30      5.10 o 
 -10   0   2       90.22      118.57     30.77 o 
  -9   0   2       96.91       93.06     22.95 o 
  -8   0   2      127.04      139.00     25.42 o 
  -7   0   2      265.84      288.53     59.97 o 
  -6   0   2       13.88       14.77      3.13 o 
  -5   0   2     1104.96     1207.74    232.20 o 
  -4   0   2      462.95      535.22     53.01 o 
  -3   0   2      416.55      647.00     65.27 o 
  -2   0   2     3498.70     4188.67    396.97 o 
  -1   0   2     1013.58     1172.40     91.99 o 
   0   0   2     2456.55     2576.08    275.91 o 
   1   0   2      682.56      554.63     81.85 o 
   2   0   2     2100.64     2346.68     57.80 o 
   3   0   2      739.65      751.63      7.64 o 
   4   0   2      185.93      148.93      7.86 o 
   5   0   2      546.97      516.05     20.73 o 
   6   0   2      810.61      783.85     91.25 o 
   7   0   2       13.03        6.02      2.63 o 
   8   0   2       21.97       15.13      3.63 o 
   9   0   2      185.42      177.48     27.42 o 
  10   0   2       38.60       30.36      5.44 o 
 -10   1   2       11.81        5.84      4.48 o 
  -9   1   2       63.48       84.21     12.85 o 
  -8   1   2      452.35      475.28     90.31 o 
  -7   1   2       13.83        9.91      4.52 o 
  -6   1   2       31.64       25.97      4.49 o 
  -5   1   2      376.63      383.06     80.96 o 
  -4   1   2       47.99       64.38      5.44 o 
  -3   1   2       20.50       18.62      2.06 o 
  -2   1   2      917.24      794.70     90.91 o 
  -1   1   2     2901.31     3199.90    186.08 o 
   0   1   2     9295.80     8113.27    456.00 o 
   1   1   2     4532.70     4643.02    239.75 o 
   2   1   2     9155.04     7909.48    374.73 o 
   3   1   2      241.40      247.90     17.81 o 
   4   1   2     2772.13     2838.50    262.87 o 
   5   1   2       17.86       27.60      5.77 o 
   6   1   2      420.29      419.16     53.95 o 
   7   1   2      509.93      547.27     91.03 o 
   8   1   2       11.65       14.32      3.63 o 
   9   1   2       97.48      108.53     23.90 o 
  10   1   2      179.40      182.82     34.44 o 
  -9   2   2       75.51       76.67     18.37 o 
  -8   2   2      288.40      308.69     53.67 o 
  -7   2   2      216.93      239.29     43.04 o 
  -6   2   2      519.50      609.70    119.75 o 
  -5   2   2     1660.11     1936.49    118.33 o 
  -4   2   2     1129.51     1371.80     82.77 o 
  -3   2   2     1040.94     1106.24     68.74 o 
  -2   2   2        5.37        4.65      0.83 o 
  -1   2   2      184.99      186.10     10.57 o 
   0   2   2    11472.72     8897.81    853.65 o 
   1   2   2      120.02      108.70      8.87 o 
   2   2   2    11214.03    10558.50    119.91 o 
   3   2   2     1849.36     1965.68    245.06 o 
   4   2   2       97.02       81.87     12.48 o 
   5   2   2      143.63      132.77     23.48 o 
   6   2   2       29.81       43.09      7.11 o 
   7   2   2      748.06      739.01     98.97 o 
   8   2   2      212.81      222.57     34.14 o 
   9   2   2       89.42       92.49     18.54 o 
  10   2   2       54.34       54.20      9.30 o 
  -9   3   2        1.28        0.77      3.47 o 
  -8   3   2       52.70       65.19     11.85 o 
  -7   3   2      279.96      287.99     43.44 o 
  -6   3   2     1977.52     1938.74    308.50 o 
  -5   3   2      129.36      129.72     10.51 o 
  -4   3   2      831.97      899.39     56.01 o 
  -3   3   2     1529.50     1621.55     55.01 o 
  -2   3   2        3.91        2.15      0.78 o 
  -1   3   2      882.71      888.47     43.45 o 
   0   3   2      816.69      671.15     22.65 o 
   1   3   2     6156.97     5492.75     21.73 o 
   2   3   2      550.26      706.97     28.17 o 
   3   3   2      386.49      404.20     14.24 o 
   4   3   2      788.16      859.23    105.26 o 
   5   3   2     2686.11     3135.24    412.40 o 
   6   3   2      628.49      698.41    102.26 o 
   7   3   2      139.90      143.97     14.73 o 
   8   3   2      253.98      269.90     50.57 o 
   9   3   2        1.85       -0.15      2.93 o 
  10   3   2       19.68       16.25      8.49 o 
  -9   4   2        4.37        3.83      3.94 o 
  -8   4   2       76.68       76.94     19.95 o 
  -7   4   2      271.53      260.72     34.66 o 
  -6   4   2      226.79      218.91     31.02 o 
  -5   4   2       34.91       38.20      2.93 o 
  -4   4   2       88.75       75.41      4.23 o 
  -3   4   2      140.50      146.36      6.03 o 
  -2   4   2       29.17       79.27      5.34 o 
  -1   4   2      163.03      175.05     23.05 o 
   0   4   2      305.02      301.37     13.07 o 
   1   4   2     2693.76     2510.78     34.87 o 
   2   4   2     6419.91     5830.50    195.71 o 
   3   4   2      512.07      538.85     19.46 o 
   4   4   2      674.47      769.12     26.37 o 
   5   4   2      689.69      794.68     91.13 o 
   6   4   2      854.03      904.65    127.86 o 
   7   4   2      125.82      119.95     20.07 o 
   8   4   2       11.06       14.89      3.86 o 
   9   4   2       35.68       36.67      8.99 o 
  10   4   2       89.15       80.32     14.05 o 
  -9   5   2       72.21       61.10      6.93 o 
  -8   5   2      163.92      164.73     30.36 o 
  -7   5   2      221.31      219.49     20.57 o 
  -6   5   2      216.64      196.97     27.50 o 
  -5   5   2      150.33      154.24     11.86 o 
  -4   5   2      304.07      302.28     13.24 o 
  -3   5   2      231.34      236.42      8.24 o 
  -2   5   2        1.29        1.78      1.91 o 
  -1   5   2     3750.72     3172.76    258.66 o 
   0   5   2      187.24      175.26      8.60 o 
   1   5   2      823.49      735.99     12.29 o 
   2   5   2     2951.45     3025.37     51.52 o 
   3   5   2      942.70     1001.61     17.05 o 
   4   5   2     1377.80     1528.49     46.11 o 
   5   5   2        1.15        0.36      1.79 o 
   6   5   2      211.97      221.78     38.75 o 
   7   5   2      114.47      125.62     17.65 o 
   8   5   2       75.84       78.27     16.49 o 
   9   5   2       16.01       16.02      4.47 o 
  10   5   2       33.65       21.99      5.28 o 
  -9   6   2       79.89       55.44     10.19 o 
  -8   6   2       25.90       30.81      5.03 o 
  -7   6   2       42.99       39.81      4.82 o 
  -6   6   2       52.14       44.71      7.10 o 
  -5   6   2        9.52        7.04      2.01 o 
  -4   6   2       38.73       32.20      3.18 o 
  -3   6   2      586.34      618.38     40.36 o 
  -2   6   2       19.28       37.39      2.42 o 
  -1   6   2        1.25        3.82      1.31 o 
   0   6   2     3388.56     3329.42    139.77 o 
   1   6   2     1869.10     1815.25     16.14 o 
   2   6   2     1433.90     1452.24     19.42 o 
   3   6   2      261.71      316.42      9.87 o 
   4   6   2      468.07      436.54      7.02 o 
   5   6   2      402.51      382.71     31.56 o 
   6   6   2       28.31       30.32      3.81 o 
   7   6   2      168.45      178.52     24.31 o 
   8   6   2       10.66        8.73      3.54 o 
   9   6   2       39.59       39.34      9.22 o 
  10   6   2       18.79       13.42      4.95 o 
  -8   7   2       69.18       81.89     10.47 o 
  -7   7   2       16.20       14.26      5.85 o 
  -6   7   2       19.84       27.19      3.25 o 
  -5   7   2       53.13       50.62     10.32 o 
  -4   7   2       22.75       25.45      2.60 o 
  -3   7   2      710.29      614.32     23.38 o 
  -2   7   2     1134.11     1107.72     38.52 o 
  -1   7   2        2.34        1.24      1.05 o 
   0   7   2     1408.94     1307.33     44.80 o 
   1   7   2      770.96      771.12     25.73 o 
   2   7   2       40.37       12.77      3.03 o 
   3   7   2      342.08      338.55     20.96 o 
   4   7   2     1069.27     1071.97     13.01 o 
   5   7   2     1924.35     1951.33     30.22 o 
   6   7   2      174.21      177.96     21.53 o 
   7   7   2       12.33       16.54      3.80 o 
   8   7   2      521.14      560.56     92.59 o 
   9   7   2      355.44      359.30     57.65 o 
  10   7   2        6.93       13.27      5.30 o 
  -8   8   2        0.60        1.69      6.07 o 
  -7   8   2        2.44        1.03      4.72 o 
  -6   8   2      471.80      467.83     33.10 o 
  -5   8   2       56.72       74.21      5.58 o 
  -4   8   2      263.55      263.71     13.41 o 
  -3   8   2       10.46       14.41      2.77 o 
  -2   8   2     1074.49     1010.33     38.14 o 
  -1   8   2      934.02      912.49     36.83 o 
   0   8   2      168.53      152.17      7.60 o 
   1   8   2      711.47      701.71     22.52 o 
   2   8   2      324.18      332.25     11.31 o 
   3   8   2      359.83      362.94     13.90 o 
   4   8   2      412.59      394.42     12.13 o 
   5   8   2      356.97      357.34     13.99 o 
   6   8   2      206.80      203.25      9.83 o 
   7   8   2      111.66      142.28     18.48 o 
   8   8   2        8.02       11.55      6.82 o 
   9   8   2       14.74       17.57      4.84 o 
  -7   9   2       28.41       27.14      7.44 o 
  -6   9   2       76.61       81.04      6.53 o 
  -5   9   2      534.16      527.28     13.66 o 
  -4   9   2      194.18      199.88     12.10 o 
  -3   9   2       64.49       69.00      5.13 o 
  -2   9   2      373.15      314.57     23.45 o 
  -1   9   2     1389.37     1268.61     69.75 o 
   0   9   2      725.96      645.51     30.05 o 
   1   9   2      302.82      302.81     18.20 o 
   2   9   2       33.27       33.83      2.58 o 
   3   9   2       96.71       98.56      6.55 o 
   4   9   2      296.91      299.58     12.58 o 
   5   9   2      130.71      131.85      9.10 o 
   6   9   2        3.09        0.84      2.69 o 
   7   9   2       80.34       89.76      7.47 o 
   8   9   2      183.60      211.40     19.71 o 
   9   9   2      225.05      222.03     27.01 o 
  -7  10   2       61.33       78.29     10.51 o 
  -6  10   2       44.28       36.18      5.36 o 
  -5  10   2      156.61      154.00      8.31 o 
  -4  10   2        1.48        5.05      3.05 o 
  -3  10   2      141.72      115.25     13.51 o 
  -2  10   2      365.11      355.15     19.37 o 
  -1  10   2     2408.74     2140.90    131.79 o 
   0  10   2      674.95      578.56     23.84 o 
   1  10   2       11.31        8.49      2.46 o 
   2  10   2      287.64      265.89     15.66 o 
   3  10   2        3.61        3.94      1.75 o 
   4  10   2      371.14      352.55     50.23 o 
   5  10   2       40.86       51.59      7.99 o 
   6  10   2        0.78       -1.74      4.14 o 
   7  10   2      125.41      137.00      8.20 o 
   8  10   2       62.32       63.88      6.62 o 
   9  10   2      182.46      205.99     23.68 o 
  -6  11   2       60.03       61.61      7.50 o 
  -5  11   2       31.24       42.11      7.89 o 
  -4  11   2      285.71      275.16     18.34 o 
  -3  11   2      130.08      116.81     11.72 o 
  -2  11   2      587.62      555.01     34.46 o 
  -1  11   2       22.55       22.89      3.62 o 
   0  11   2      754.64      734.46     50.40 o 
   1  11   2      491.95      450.33     27.48 o 
   2  11   2      438.13      386.55     17.02 o 
   3  11   2       20.58        9.68      2.72 o 
   4  11   2       94.01       88.89     10.60 o 
   5  11   2      527.90      487.35     19.17 o 
   6  11   2       64.17       64.94      5.73 o 
   7  11   2       96.80       95.81      7.12 o 
   8  11   2       70.65       73.96      7.04 o 
  -5  12   2       71.51       73.92      6.97 o 
  -4  12   2       96.79      110.16      8.94 o 
  -3  12   2       14.41       14.22      3.76 o 
  -2  12   2      100.66       88.50      9.44 o 
  -1  12   2       90.32       90.24      6.44 o 
   0  12   2        6.85        9.30      3.04 o 
   1  12   2       39.80       37.67      4.46 o 
   2  12   2      118.53      107.72     11.66 o 
   3  12   2      325.33      342.59     40.80 o 
   4  12   2       70.86       51.18      7.22 o 
   5  12   2       99.04       69.75      8.63 o 
   6  12   2       63.73       67.54      9.29 o 
   7  12   2       71.87       68.72      9.66 o 
   8  12   2       15.62       12.35      6.69 o 
  -4  13   2       28.46       40.54      5.66 o 
  -3  13   2       39.70       47.07      5.71 o 
  -2  13   2       30.06       31.44      4.76 o 
  -1  13   2      198.63      190.11      9.63 o 
   0  13   2       28.68       36.50      4.80 o 
   1  13   2       71.74       71.52      6.72 o 
   2  13   2      181.05      179.31     24.83 o 
   3  13   2      463.72      437.24     30.53 o 
   4  13   2        8.17        5.38      4.41 o 
   5  13   2      136.11      119.62     10.88 o 
   6  13   2      345.35      311.19     17.70 o 
   7  13   2       24.68       18.88      6.94 o 
  -3  14   2       44.25       54.82      7.05 o 
  -2  14   2       11.31       12.76      4.08 o 
  -1  14   2      237.71      227.38     21.81 o 
   0  14   2      223.95      229.16     22.71 o 
   1  14   2       99.26      101.57      7.31 o 
   2  14   2       69.47       80.43      6.76 o 
   3  14   2      101.26       97.45      9.15 o 
   4  14   2       42.65       34.61      7.22 o 
   5  14   2        9.34       16.23      6.16 o 
   6  14   2        8.90        0.31      4.41 o 
  -2  15   2      164.27      181.29     24.31 o 
  -1  15   2       14.69       16.36      4.61 o 
   0  15   2      129.25      146.62      9.02 o 
   1  15   2       37.18       41.48      5.62 o 
   2  15   2        7.65        9.59      4.31 o 
   3  15   2        1.08        1.88      3.36 o 
   4  15   2      107.30       92.05     10.88 o 
  -3 -14   3        3.05        2.44      4.72 o 
  -2 -14   3       17.41       17.71      4.67 o 
  -1 -14   3       28.25       27.10      5.18 o 
   0 -14   3        6.04        8.82      3.95 o 
   1 -14   3       31.61       45.04      6.11 o 
   2 -14   3       10.30        7.61      3.95 o 
  -5 -13   3       82.08      103.87     11.63 o 
  -4 -13   3      106.57      119.28     12.19 o 
  -3 -13   3       38.38       42.41     10.79 o 
  -2 -13   3        1.44        0.05      2.87 o 
  -1 -13   3       88.50       89.42      7.14 o 
   0 -13   3       75.82       91.41      7.25 o 
   1 -13   3       62.21       86.16     17.18 o 
   2 -13   3       20.90       26.29      4.90 o 
   3 -13   3       31.15       36.27      5.53 o 
   4 -13   3        4.46        3.31      3.72 o 
  -6 -12   3       62.66       70.07     10.63 o 
  -5 -12   3       81.70       79.79     10.32 o 
  -4 -12   3      409.59      391.02     19.42 o 
  -3 -12   3       15.16       11.47      3.67 o 
  -2 -12   3      226.11      211.89     17.87 o 
  -1 -12   3      203.58      186.27     16.59 o 
   0 -12   3      234.21      228.25     16.09 o 
   1 -12   3        3.96        7.67      3.21 o 
   2 -12   3      313.11      305.83     20.15 o 
   3 -12   3       26.20       27.67      4.85 o 
   4 -12   3        0.29        3.27      3.45 o 
   5 -12   3      605.19      695.12     35.28 o 
  -6 -11   3       80.38       97.05     11.04 o 
  -5 -11   3      340.04      326.11     17.73 o 
  -4 -11   3        1.02        4.03      4.13 o 
  -3 -11   3       29.06       23.00      4.80 o 
  -2 -11   3        5.79        5.16      2.96 o 
  -1 -11   3      197.19      204.87      8.96 o 
   0 -11   3        3.84        5.85      2.84 o 
   1 -11   3       96.43       99.17      6.73 o 
   2 -11   3        1.18       -0.02      2.54 o 
   3 -11   3      191.98      178.57      9.02 o 
   4 -11   3       63.14       73.00      6.53 o 
   5 -11   3       69.47       80.17      7.18 o 
   6 -11   3       73.07       94.71     12.15 o 
  -7 -10   3        1.12        3.47      5.75 o 
  -6 -10   3       70.43       98.05     10.69 o 
  -5 -10   3        0.47        0.16      3.81 o 
  -4 -10   3       58.27       54.75      7.75 o 
  -3 -10   3      162.83      159.35     10.74 o 
  -2 -10   3       75.77       68.48      6.86 o 
  -1 -10   3       60.63       63.38      5.46 o 
   0 -10   3      140.92      135.60      7.63 o 
   1 -10   3      349.01      333.99     25.47 o 
   2 -10   3       22.90       24.00      4.10 o 
   3 -10   3      903.67      863.34     53.22 o 
   4 -10   3      187.22      176.83      8.87 o 
   5 -10   3      145.56      154.86      8.62 o 
   6 -10   3       31.92       35.71      5.34 o 
   7 -10   3       36.07       27.55      8.13 o 
  -8  -9   3        1.86        0.09      5.78 o 
  -7  -9   3        9.96       16.79      6.57 o 
  -6  -9   3       60.53       68.29      9.13 o 
  -5  -9   3       14.28       12.32      5.22 o 
  -4  -9   3       63.35       56.28      7.50 o 
  -3  -9   3       94.00       98.37      6.08 o 
  -2  -9   3       18.12       18.20      3.36 o 
  -1  -9   3      233.12      217.23     16.45 o 
   0  -9   3      548.95      504.64     13.49 o 
   1  -9   3      171.86      167.64     17.46 o 
   2  -9   3      810.35      787.91     29.78 o 
   3  -9   3      170.60      153.07      7.56 o 
   4  -9   3      121.87      117.96      6.95 o 
   5  -9   3       87.99       89.73      6.59 o 
   6  -9   3      175.27      168.05      8.85 o 
   7  -9   3        2.07       -1.72      5.07 o 
  -8  -8   3        9.41        8.10      4.06 o 
  -7  -8   3      193.34      204.85     21.15 o 
  -6  -8   3        7.02        4.31      3.16 o 
  -5  -8   3      364.85      355.26     10.82 o 
  -4  -8   3      688.69      665.73     17.65 o 
  -3  -8   3     1384.41     1389.90     73.19 o 
  -2  -8   3      151.68      134.57     10.71 o 
  -1  -8   3      695.01      671.08     51.82 o 
   0  -8   3        4.74        6.82      2.89 o 
   1  -8   3      126.14      117.38      7.68 o 
   2  -8   3      911.79      878.70     45.71 o 
   3  -8   3       59.74       58.62      4.82 o 
   4  -8   3      298.49      280.49     16.29 o 
   5  -8   3      197.70      199.48      8.71 o 
   6  -8   3        4.37        7.54      3.22 o 
   7  -8   3        1.60       -3.10      4.16 o 
   8  -8   3       11.60       17.10      7.50 o 
  -8  -7   3       75.64       82.27      7.45 o 
  -7  -7   3        1.15        3.58      5.96 o 
  -6  -7   3       20.96       23.30      4.28 o 
  -5  -7   3       89.39       90.86      5.92 o 
  -4  -7   3     1110.39     1047.63     17.29 o 
  -3  -7   3        2.71        3.21      1.58 o 
  -2  -7   3      173.56      177.17      4.82 o 
  -1  -7   3      425.42      370.09     21.01 o 
   0  -7   3      146.31      163.47      6.38 o 
   1  -7   3      395.46      362.73      9.35 o 
   2  -7   3      265.96      256.19      8.29 o 
   3  -7   3     1382.17     1311.52     60.52 o 
   4  -7   3      132.93      120.47      6.23 o 
   5  -7   3        2.08        3.32      2.37 o 
   6  -7   3      113.09      118.15      6.90 o 
   7  -7   3      327.12      341.08     17.57 o 
   8  -7   3      122.63      115.69     12.23 o 
   9  -7   3        2.23       -0.84      6.13 o 
  -9  -6   3       20.32       18.08      5.05 o 
  -8  -6   3        0.56       -2.59      3.17 o 
  -7  -6   3       76.70       83.60      6.64 o 
  -6  -6   3      225.50      222.69     21.17 o 
  -5  -6   3       19.26       19.61      3.36 o 
  -4  -6   3       26.89       49.27     17.77 o 
  -3  -6   3       12.52        9.85      4.47 o 
  -2  -6   3      142.84      135.20      8.98 o 
  -1  -6   3      877.62      778.69     26.04 o 
   0  -6   3     2675.90     2702.54    154.66 o 
   1  -6   3       12.63        7.44      1.91 o 
   2  -6   3      294.70      278.44     14.77 o 
   3  -6   3      178.59      172.22      6.61 o 
   4  -6   3      275.24      245.69      8.11 o 
   5  -6   3       33.92       32.77      4.60 o 
   6  -6   3        5.65        6.96      2.75 o 
   7  -6   3       11.84       14.13      5.47 o 
   8  -6   3      137.68      146.98     12.63 o 
   9  -6   3        4.90        3.85      5.91 o 
  -9  -5   3       74.08       71.58      7.34 o 
  -8  -5   3        1.08        3.41      3.27 o 
  -7  -5   3       32.90       32.69      4.71 o 
  -6  -5   3      177.73      186.68     11.13 o 
  -5  -5   3      141.05      164.42     11.49 o 
  -4  -5   3     1258.03     1328.12     51.52 o 
  -3  -5   3      763.67      737.77     21.70 o 
  -2  -5   3      461.24      457.47     12.98 o 
  -1  -5   3     4654.24     4660.05     95.77 o 
   0  -5   3     1982.53     2031.52    121.77 o 
   1  -5   3        0.98        3.59      1.46 o 
   2  -5   3      104.08       69.50      4.64 o 
   3  -5   3       96.77      124.00      5.03 o 
   4  -5   3       50.97       46.45      5.52 o 
   5  -5   3       19.60       17.41      4.53 o 
   6  -5   3       19.01       16.48      3.14 o 
   7  -5   3       39.20       38.49      7.00 o 
   8  -5   3      240.79      266.36     15.79 o 
   9  -5   3       49.40       57.78      9.91 o 
  -9  -4   3        2.46        5.42      3.90 o 
  -8  -4   3        0.61       -1.70      2.88 o 
  -7  -4   3        1.94        0.51      2.74 o 
  -6  -4   3      616.54      574.56     96.14 o 
  -5  -4   3      266.18      288.55     37.46 o 
  -4  -4   3       13.75       10.81      1.77 o 
  -3  -4   3      645.34      679.89     28.00 o 
  -2  -4   3       37.34       38.52      2.95 o 
  -1  -4   3     1301.74     1331.42     48.00 o 
   0  -4   3      263.91      218.64      9.45 o 
   1  -4   3     3843.46     3992.12    283.21 o 
   2  -4   3        1.95        1.26      0.62 o 
   3  -4   3      774.25      687.46     30.80 o 
   4  -4   3     2160.90     2230.55     30.49 o 
   5  -4   3       42.74       46.74      2.97 o 
   6  -4   3      500.33      482.14     12.88 o 
   7  -4   3      104.53       86.85      5.83 o 
   8  -4   3      390.38      429.97     19.29 o 
   9  -4   3       45.74       58.66      9.47 o 
  10  -4   3        2.53        3.00      7.10 o 
  -9  -3   3        0.51        2.92      4.42 o 
  -8  -3   3        0.82        0.80      3.08 o 
  -7  -3   3      147.84      130.60     29.78 o 
  -6  -3   3      677.30      780.53    130.83 o 
  -5  -3   3      509.80      587.22     80.32 o 
  -4  -3   3      216.97      201.83     14.24 o 
  -3  -3   3       32.93       24.75      2.00 o 
  -2  -3   3      960.12      925.15     77.18 o 
  -1  -3   3      384.34      421.00     17.07 o 
   0  -3   3     6338.34     5789.87    201.95 o 
   1  -3   3      106.47      153.99     17.82 o 
   2  -3   3      136.06      161.89      8.39 o 
   3  -3   3     1821.77     1859.18     77.71 o 
   4  -3   3      297.40      283.53      5.49 o 
   5  -3   3      338.23      333.65     16.12 o 
   6  -3   3      127.49      123.68      6.75 o 
   7  -3   3      334.98      321.42     10.90 o 
   8  -3   3       35.53       34.30      9.00 o 
   9  -3   3        1.83        3.45      3.51 o 
  10  -3   3       34.64       43.05      9.44 o 
  -9  -2   3       12.52       14.46      6.91 o 
  -8  -2   3       42.18       44.46      6.49 o 
  -7  -2   3       52.55       56.78     16.24 o 
  -6  -2   3      557.66      628.44    123.61 o 
  -5  -2   3      857.50      986.17    168.07 o 
  -4  -2   3     1704.88     2030.17    166.38 o 
  -3  -2   3     1829.48     2464.28    175.24 o 
  -2  -2   3     6955.01     6892.80    642.65 o 
  -1  -2   3      337.70      397.73     26.64 o 
   0  -2   3     2459.64     2411.15    104.39 o 
   1  -2   3      662.45      641.16     26.14 o 
   2  -2   3      826.19      898.31     38.55 o 
   3  -2   3     1279.13     1395.53     50.12 o 
   4  -2   3     3181.84     3112.19     69.47 o 
   5  -2   3      272.55      259.32      5.90 o 
   6  -2   3      110.48      109.19      9.10 o 
   7  -2   3        2.51        3.36      2.39 o 
   8  -2   3        2.96        4.23      2.89 o 
   9  -2   3      683.93      725.40    115.08 o 
  10  -2   3       85.36       85.56     17.90 o 
  -9  -1   3       88.10      107.19     23.57 o 
  -8  -1   3      331.47      367.09     65.66 o 
  -7  -1   3      478.59      501.46    101.63 o 
  -6  -1   3       37.62       43.81      9.94 o 
  -5  -1   3      184.48      181.30     35.33 o 
  -4  -1   3      196.77      335.41     27.09 o 
  -3  -1   3      857.56      942.31     66.22 o 
  -2  -1   3       17.62       19.35      2.09 o 
  -1  -1   3      809.08      775.07     47.75 o 
   0  -1   3      283.94      294.56     27.78 o 
   1  -1   3     7853.89     6980.84    156.87 o 
   2  -1   3       96.52      125.36      4.39 o 
   3  -1   3       16.85       23.04      8.03 o 
   4  -1   3     1377.33     1363.10     13.46 o 
   5  -1   3        4.23        7.47      1.36 o 
   6  -1   3        3.82        4.37      2.13 o 
   7  -1   3      258.85      234.17     25.78 o 
   8  -1   3       27.78       23.20      3.97 o 
   9  -1   3      212.05      197.44     30.14 o 
  10  -1   3      191.98      221.80     62.20 o 
  -9   0   3        0.73        2.05      3.62 o 
  -8   0   3       23.98       27.31      5.50 o 
  -7   0   3       14.56        7.99      3.19 o 
  -6   0   3      194.23      199.32     43.18 o 
  -5   0   3        1.88        4.79      2.19 o 
  -4   0   3      950.43     1169.96    119.60 o 
  -3   0   3     2478.51     3048.39    317.31 o 
  -2   0   3        2.89        7.14      2.83 o 
  -1   0   3      539.20      631.86     55.80 o 
   0   0   3     2002.04     2102.57    121.94 o 
   1   0   3    33539.94    20071.10   4447.07 o 
   2   0   3    12238.09    11092.87    429.53 o 
   3   0   3       40.01       38.57      1.78 o 
   4   0   3       51.65       54.51      2.28 o 
   5   0   3     1201.41     1192.05     23.23 o 
   6   0   3       26.44       28.37      9.93 o 
   7   0   3        7.98        5.35      2.53 o 
   8   0   3      226.91      216.93     36.36 o 
   9   0   3      280.44      292.56     45.73 o 
  10   0   3       21.75       24.51      8.61 o 
  -9   1   3        8.24        9.10      4.29 o 
  -8   1   3       31.48       37.69      9.05 o 
  -7   1   3       14.30       10.89      3.34 o 
  -6   1   3       87.41      107.74     23.26 o 
  -5   1   3      572.03      585.78    118.41 o 
  -4   1   3      401.85      430.62     31.35 o 
  -3   1   3      542.53      639.41     43.98 o 
  -2   1   3     3140.50     3053.64    283.29 o 
  -1   1   3     2114.21     2603.71    174.52 o 
   0   1   3      853.05      934.66    165.73 o 
   1   1   3    10087.57     9296.80    209.13 o 
   2   1   3     8058.61     7233.46    203.03 o 
   3   1   3      308.78      316.42     12.29 o 
   4   1   3       91.69       91.25      3.43 o 
   5   1   3      408.53      341.15     17.08 o 
   6   1   3      161.91      174.08     27.58 o 
   7   1   3      259.30      256.54     30.97 o 
   8   1   3      221.07      206.29     30.27 o 
   9   1   3      316.89      331.01     65.52 o 
  10   1   3       27.11       36.38      5.89 o 
  -9   2   3       94.39      102.68     10.85 o 
  -8   2   3      101.87      101.30     15.88 o 
  -7   2   3      955.58      989.91    213.35 o 
  -6   2   3      601.46      658.17    127.11 o 
  -5   2   3     4281.35     5202.43    369.16 o 
  -4   2   3      184.19      206.13     15.58 o 
  -3   2   3     1185.54     1275.59    179.20 o 
  -2   2   3       64.26      104.35      7.14 o 
  -1   2   3      308.80      340.70     23.00 o 
   0   2   3       21.05       39.57      3.53 o 
   1   2   3     1398.74     1632.10    108.65 o 
   2   2   3      520.35      682.25     41.35 o 
   3   2   3      799.18      941.27     57.70 o 
   4   2   3      128.71      191.09     12.59 o 
   5   2   3      394.13      370.78     56.08 o 
   6   2   3     1379.34     1576.28    240.23 o 
   7   2   3       34.35       32.82      4.16 o 
   8   2   3      223.47      242.38     61.03 o 
   9   2   3       83.74       85.17     17.54 o 
  10   2   3       14.89       18.99      4.88 o 
  -9   3   3       11.87       12.31      4.64 o 
  -8   3   3       92.59      105.29     18.48 o 
  -7   3   3       46.08       49.94      5.32 o 
  -6   3   3     1285.96     1315.04    229.51 o 
  -5   3   3      159.88      187.20     14.42 o 
  -4   3   3        9.99        7.75      1.39 o 
  -3   3   3      265.48      269.58     17.55 o 
  -2   3   3      932.76      972.65     53.97 o 
  -1   3   3       63.94      103.60      5.74 o 
   0   3   3        1.49        5.47      2.14 o 
   1   3   3     3797.55     3839.17    103.15 o 
   2   3   3      393.95      447.44     21.79 o 
   3   3   3     2067.76     2419.07     84.80 o 
   4   3   3     1450.54     1575.29     94.95 o 
   5   3   3      904.37      961.00    121.70 o 
   6   3   3     1279.61     1373.30    202.53 o 
   7   3   3      731.25      828.05    125.00 o 
   8   3   3      440.77      405.47     66.08 o 
   9   3   3        4.63        2.15      3.17 o 
  10   3   3       14.44       23.25      9.22 o 
  -9   4   3       18.97       13.50      4.53 o 
  -8   4   3       42.87       44.87      5.61 o 
  -7   4   3      708.53      720.72    114.90 o 
  -6   4   3      669.28      680.53     94.78 o 
  -5   4   3      396.32      417.00     26.42 o 
  -4   4   3       52.83       66.81      4.14 o 
  -3   4   3      740.98      679.84     38.32 o 
  -2   4   3     6330.60     6343.59    380.45 o 
  -1   4   3     2765.67     2929.52    165.06 o 
   0   4   3       10.16       10.81      1.01 o 
   1   4   3       66.75       55.37      3.15 o 
   2   4   3     2947.77     2545.66    200.36 o 
   3   4   3       35.08       37.15      1.63 o 
   4   4   3      362.73      357.84     14.59 o 
   5   4   3      261.35      257.83     33.35 o 
   6   4   3     1274.73     1440.00    184.45 o 
   7   4   3       38.91       29.47      4.04 o 
   8   4   3        3.00        2.74      2.88 o 
   9   4   3        0.69       -0.05      3.14 o 
  10   4   3      245.96      245.80     55.75 o 
  -9   5   3       20.49       19.88      5.19 o 
  -8   5   3       82.33       98.98     23.76 o 
  -7   5   3       65.50       61.85      9.74 o 
  -6   5   3      102.49      100.23     13.37 o 
  -5   5   3      950.20     1027.87     77.78 o 
  -4   5   3       80.15       80.23      4.55 o 
  -3   5   3      841.09      868.70     42.93 o 
  -2   5   3        1.23        3.13      1.09 o 
  -1   5   3     3296.72     3134.43    145.83 o 
   0   5   3      184.70      222.31      5.53 o 
   1   5   3      833.68      856.42     90.40 o 
   2   5   3     3582.36     3575.50     31.77 o 
   3   5   3      982.49     1067.95     16.52 o 
   4   5   3      227.45      236.13      6.40 o 
   5   5   3       21.18       21.48      4.85 o 
   6   5   3     1158.89     1229.39    147.45 o 
   7   5   3      347.89      391.62     62.61 o 
   8   5   3       40.17       48.35     12.33 o 
   9   5   3        1.31        3.35      6.97 o 
  10   5   3       50.04       58.63      7.11 o 
  -8   6   3      372.44      392.23     54.58 o 
  -7   6   3      147.97      148.98     16.85 o 
  -6   6   3       19.49       20.10      3.66 o 
  -5   6   3       13.57       15.85      2.46 o 
  -4   6   3        0.87        0.40      1.38 o 
  -3   6   3       52.21       53.42      3.02 o 
  -2   6   3      478.30      416.37     25.89 o 
  -1   6   3       65.61       99.67      8.47 o 
   0   6   3      581.62      684.94     48.48 o 
   1   6   3        5.17       17.00      1.58 o 
   2   6   3     6177.52     6192.27     77.56 o 
   3   6   3      609.45      509.58     48.57 o 
   4   6   3     2514.37     2523.45     18.53 o 
   5   6   3      388.25      419.94     33.08 o 
   6   6   3      188.41      196.38     22.70 o 
   7   6   3      234.29      253.98     33.58 o 
   8   6   3       17.51       21.50      4.32 o 
   9   6   3        4.24        5.26      3.72 o 
  10   6   3       79.11       77.80     24.37 o 
  -8   7   3      140.56      172.68     14.16 o 
  -7   7   3      190.59      185.32     27.64 o 
  -6   7   3       35.33       35.44      8.02 o 
  -5   7   3       15.74       10.85      2.43 o 
  -4   7   3      189.93      175.84      9.78 o 
  -3   7   3      129.15      146.25      7.05 o 
  -2   7   3     1902.77     1521.54    252.94 o 
  -1   7   3      322.54      265.23      6.29 o 
   0   7   3      850.82      713.76     21.35 o 
   1   7   3     1022.59     1021.66     61.11 o 
   2   7   3     1458.02     1454.93     21.40 o 
   3   7   3     1028.31      874.84    126.21 o 
   4   7   3      154.89      140.03      4.35 o 
   5   7   3      453.17      457.05     10.78 o 
   6   7   3      137.99      145.05      9.96 o 
   7   7   3        4.25       10.07      3.56 o 
   8   7   3      133.79      143.23     18.81 o 
   9   7   3       87.64      101.07     14.21 o 
  10   7   3       29.18       35.17      6.25 o 
  -7   8   3      151.84      149.61     12.01 o 
  -6   8   3      185.61      191.43      8.79 o 
  -5   8   3      127.24      105.29      6.35 o 
  -4   8   3      447.10      389.94     15.04 o 
  -3   8   3      118.85      100.17      5.26 o 
  -2   8   3      226.66      181.49      9.63 o 
  -1   8   3     1031.42      983.43     43.77 o 
   0   8   3       75.61       60.08      3.05 o 
   1   8   3      252.99      262.65      5.63 o 
   2   8   3     1435.03     1421.90     43.79 o 
   3   8   3      468.18      460.05     16.87 o 
   4   8   3      172.49      160.43      4.93 o 
   5   8   3        5.73        4.50      2.31 o 
   6   8   3      302.43      313.69     20.03 o 
   7   8   3     1618.38     1641.31    193.18 o 
   8   8   3       31.39       45.41      5.74 o 
   9   8   3       91.31      106.65     11.26 o 
  10   8   3        1.60       -1.91      3.74 o 
  -6   9   3       24.63       34.99      5.02 o 
  -5   9   3       32.00       25.95      4.27 o 
  -4   9   3        1.26        1.62      2.43 o 
  -3   9   3       15.26       15.28      3.05 o 
  -2   9   3        4.29        6.08      2.44 o 
  -1   9   3     1945.47     1836.91     64.16 o 
   0   9   3      237.89      232.22     13.65 o 
   1   9   3       18.07       17.01      2.01 o 
   2   9   3       20.03       17.10      2.12 o 
   3   9   3      474.02      418.13     15.98 o 
   4   9   3       54.31       52.55      3.37 o 
   5   9   3       39.82       38.38      4.20 o 
   6   9   3      102.93      102.14      6.56 o 
   7   9   3      177.77      173.39      8.57 o 
   8   9   3      118.07      120.21      7.99 o 
   9   9   3       16.13       19.55      5.08 o 
  -6  10   3       60.18       65.94      9.19 o 
  -5  10   3       46.57       46.91      5.42 o 
  -4  10   3      273.94      265.83      9.89 o 
  -3  10   3      462.16      423.54     18.63 o 
  -2  10   3        1.08        1.57      2.29 o 
  -1  10   3     2350.11     2083.98    126.17 o 
   0  10   3       60.90       52.62      4.30 o 
   1  10   3      190.59      165.52      7.10 o 
   2  10   3       12.17       10.03      2.01 o 
   3  10   3      483.92      421.13     28.24 o 
   4  10   3       60.85       74.88     14.29 o 
   5  10   3      136.70      139.45     16.63 o 
   6  10   3       96.84       84.53      6.15 o 
   7  10   3      157.32      158.78     13.26 o 
   8  10   3      146.43      151.79     11.02 o 
   9  10   3       41.51       45.22      6.39 o 
  -6  11   3        0.90       -1.78      4.60 o 
  -5  11   3      106.13      115.37     11.07 o 
  -4  11   3      156.77      170.61      8.63 o 
  -3  11   3      121.33      141.89     11.69 o 
  -2  11   3      238.19      225.75     17.52 o 
  -1  11   3      153.62      149.51     16.77 o 
   0  11   3      333.55      304.63     20.01 o 
   1  11   3       28.18       25.35      4.69 o 
   2  11   3      268.72      252.07      8.81 o 
   3  11   3       73.65       87.50      9.05 o 
   4  11   3       56.53       61.34      4.40 o 
   5  11   3      402.32      392.38     29.87 o 
   6  11   3      185.47      178.24      8.59 o 
   7  11   3      124.06      121.75     18.84 o 
   8  11   3       12.28       14.86      4.45 o 
  -5  12   3       61.80       65.28      9.50 o 
  -4  12   3        5.16        6.10      5.16 o 
  -3  12   3       92.17       98.78      7.74 o 
  -2  12   3       24.66       28.28      5.17 o 
  -1  12   3      111.80      105.58      8.21 o 
   0  12   3       15.02       15.33      4.00 o 
   1  12   3      788.11      740.05     27.58 o 
   2  12   3        2.11        3.54      2.64 o 
   3  12   3       80.51       59.53     11.55 o 
   4  12   3      722.86      647.07     68.52 o 
   5  12   3      131.20      118.22     10.35 o 
   6  12   3       55.80       50.12      7.94 o 
   7  12   3        4.82        5.94      5.47 o 
   8  12   3       12.59       19.82      6.91 o 
  -4  13   3      129.90      148.51     13.51 o 
  -3  13   3       25.83       35.24      7.57 o 
  -2  13   3       88.78       90.91      6.92 o 
  -1  13   3       46.35       42.32      5.61 o 
   0  13   3       51.91       46.17      7.83 o 
   1  13   3      349.50      316.08     31.77 o 
   2  13   3       90.94       85.53      9.10 o 
   3  13   3      306.32      278.94     32.19 o 
   5  13   3      120.61       80.14      9.25 o 
   6  13   3      153.51      146.70     12.16 o 
   7  13   3        0.61       18.73      6.72 o 
  -3  14   3       79.39      104.99     11.72 o 
  -2  14   3       11.36       12.13      5.85 o 
  -1  14   3        0.88        2.90      3.18 o 
   0  14   3      404.57      385.87     34.49 o 
   1  14   3       16.18       13.79      4.39 o 
   2  14   3      169.08      174.73      8.93 o 
   3  14   3        1.19        5.18      3.25 o 
   4  14   3       36.54       35.14      7.07 o 
   5  14   3       49.48       35.71      7.25 o 
   6  14   3       43.78       41.87      8.13 o 
  -2  15   3        2.70       -1.00      5.60 o 
  -1  15   3       22.77       25.33      7.22 o 
   0  15   3       42.78       55.79      7.35 o 
   1  15   3       96.44       89.32      9.86 o 
   2  15   3      148.15      143.53     16.77 o 
   3  15   3        0.94        2.57      3.22 o 
   4  15   3        3.86        4.10      4.91 o 
   5  15   3       43.30       41.40      8.32 o 
  -2 -14   4        7.31        5.80      3.82 o 
  -1 -14   4       97.06      108.80      9.07 o 
   0 -14   4       38.08       42.69      6.23 o 
   1 -14   4       23.73       29.48      5.46 o 
  -4 -13   4      133.74      140.79     13.16 o 
  -3 -13   4       14.86       16.01      6.25 o 
  -2 -13   4       41.90       45.86      7.22 o 
  -1 -13   4        0.44        0.81      2.80 o 
   0 -13   4      116.70      115.12      8.65 o 
   1 -13   4        0.52       -1.73      2.81 o 
   2 -13   4       21.52       23.39      4.92 o 
   3 -13   4      116.20      118.91      8.68 o 
  -5 -12   4       14.53       23.14      7.16 o 
  -4 -12   4       49.02       53.59      8.75 o 
  -3 -12   4      106.05      114.23     11.82 o 
  -2 -12   4       93.03       88.65      6.95 o 
  -1 -12   4       43.49       34.81      5.02 o 
   0 -12   4      164.53      150.21      8.53 o 
   1 -12   4       16.93       19.35      4.17 o 
   2 -12   4        0.98        2.55      2.97 o 
   3 -12   4        4.78       10.10      3.73 o 
   4 -12   4       12.08       12.20      4.29 o 
   5 -12   4        5.09        4.64      4.88 o 
  -6 -11   4      132.86      134.54     13.01 o 
  -5 -11   4       84.59       87.42     10.32 o 
  -4 -11   4       88.63       69.57      9.25 o 
  -3 -11   4        8.37        8.54      3.37 o 
  -2 -11   4       14.22        8.53      4.64 o 
  -1 -11   4      112.99      118.11      7.35 o 
   0 -11   4       39.00       26.64      4.34 o 
   1 -11   4       33.54       33.80      4.71 o 
   2 -11   4        3.99        7.01      3.15 o 
   3 -11   4       68.96       64.28      6.17 o 
   4 -11   4       56.88       54.30      9.63 o 
   5 -11   4       31.02       28.40      6.10 o 
   6 -11   4        0.22       -0.09      3.58 o 
  -7 -10   4        2.01       -4.94      4.56 o 
  -6 -10   4        1.42        0.88      4.66 o 
  -5 -10   4        4.11        4.78      5.10 o 
  -4 -10   4      118.04      109.59     10.29 o 
  -3 -10   4       14.34       15.18      3.60 o 
  -2 -10   4      147.79      147.02      7.74 o 
  -1 -10   4      119.04      112.69      6.84 o 
   0 -10   4       56.76       56.76      6.72 o 
   1 -10   4       48.81       47.87      6.61 o 
   2 -10   4      381.91      342.11     26.22 o 
   3 -10   4     1092.57     1050.79     46.40 o 
   4 -10   4       38.08       35.79      4.84 o 
   5 -10   4      161.14      166.30     10.71 o 
   6 -10   4       12.07       10.13      4.08 o 
   7 -10   4      351.30      407.02     21.57 o 
  -7  -9   4       38.22       35.71      8.29 o 
  -6  -9   4      122.90      142.04     12.29 o 
  -5  -9   4       44.51       51.40      8.16 o 
  -4  -9   4        5.17        7.32      4.50 o 
  -3  -9   4      522.63      518.33     36.28 o 
  -2  -9   4      179.88      152.66     11.24 o 
  -1  -9   4        2.49        0.21      2.08 o 
   0  -9   4      118.38      123.96      6.63 o 
   1  -9   4      390.09      392.56     29.89 o 
   2  -9   4       25.97       21.97      6.35 o 
   3  -9   4      107.60       96.14      6.47 o 
   4  -9   4       36.58       43.59      4.99 o 
   5  -9   4       65.19       69.87      6.20 o 
   6  -9   4       64.92       62.04      6.28 o 
   7  -9   4        1.39        5.63      5.41 o 
  -8  -8   4        8.18        9.49      4.30 o 
  -7  -8   4      389.15      398.05     34.10 o 
  -6  -8   4      200.90      200.50     19.65 o 
  -5  -8   4       72.77       72.98      8.57 o 
  -4  -8   4      862.72      792.72     23.45 o 
  -3  -8   4     1099.26     1046.19     85.69 o 
  -2  -8   4        1.53        2.58      2.20 o 
  -1  -8   4      174.95      163.60      7.09 o 
   0  -8   4       35.09       32.63      5.99 o 
   1  -8   4      202.06      190.14     14.51 o 
   2  -8   4      451.72      402.29     25.45 o 
   3  -8   4     1679.26     1560.69     79.82 o 
   4  -8   4       89.30       76.30      5.86 o 
   5  -8   4      250.26      253.30      9.87 o 
   6  -8   4      194.99      195.89      9.20 o 
   7  -8   4        0.49       -0.63      4.22 o 
   8  -8   4      143.11      166.43     14.23 o 
  -8  -7   4        1.96        1.66      3.40 o 
  -7  -7   4      111.27      129.55      8.26 o 
  -6  -7   4       33.26       28.37      4.36 o 
  -5  -7   4      465.99      452.41     12.18 o 
  -4  -7   4       32.57       33.44      3.90 o 
  -3  -7   4      141.23      145.97      5.06 o 
  -2  -7   4      156.73      169.92     11.83 o 
  -1  -7   4      215.51      220.90      7.59 o 
   0  -7   4      715.10      684.56     44.66 o 
   1  -7   4       30.77       33.90      3.53 o 
   2  -7   4      481.00      427.84     20.84 o 
   3  -7   4       22.69       19.04      3.16 o 
   4  -7   4      121.28      113.73     13.21 o 
   5  -7   4       50.48       47.59      4.79 o 
   6  -7   4      169.17      174.10      8.24 o 
   7  -7   4        0.44        0.66      4.60 o 
   8  -7   4       22.53       28.11      7.91 o 
  -8  -6   4       66.96       77.27     13.69 o 
  -7  -6   4        2.00        3.37      3.17 o 
  -6  -6   4       72.21       77.03      6.19 o 
  -5  -6   4      803.92      803.95     28.84 o 
  -4  -6   4      145.89      149.75      6.34 o 
  -3  -6   4      405.30      365.46     32.41 o 
  -2  -6   4      686.24      710.45     18.72 o 
  -1  -6   4      715.28      748.87     26.70 o 
   0  -6   4     1562.68     1549.15     98.39 o 
   1  -6   4       74.50       90.67      4.84 o 
   2  -6   4      179.14      163.39      6.40 o 
   3  -6   4       16.31       11.05      2.55 o 
   4  -6   4      794.34      711.08     41.66 o 
   5  -6   4       11.76       10.14      2.95 o 
   6  -6   4       23.49       24.21      4.64 o 
   7  -6   4        6.97        1.50      4.10 o 
   8  -6   4       92.51      112.09     11.35 o 
   9  -6   4        0.26       -1.00      5.82 o 
  -9  -5   4       45.75       50.46      8.05 o 
  -8  -5   4       35.28       36.78      5.63 o 
  -7  -5   4       33.05       41.18      7.38 o 
  -6  -5   4       65.55       66.82      5.67 o 
  -5  -5   4       96.51       95.56      7.96 o 
  -4  -5   4       13.75       15.92      2.28 o 
  -3  -5   4      906.14      879.47     43.57 o 
  -2  -5   4      975.48     1011.74     32.35 o 
  -1  -5   4      179.37      213.79      5.99 o 
   0  -5   4      241.43      292.27      5.33 o 
   1  -5   4      594.96      510.34     44.95 o 
   2  -5   4       22.59       26.22      3.52 o 
   3  -5   4      246.80      222.48     22.90 o 
   4  -5   4      269.53      259.89      9.74 o 
   5  -5   4      678.92      662.36     28.39 o 
   6  -5   4        0.90       -1.19      2.05 o 
   7  -5   4       18.19       17.73      5.78 o 
   8  -5   4      109.74      122.06     11.88 o 
   9  -5   4      138.31      150.33     13.48 o 
  -9  -4   4        0.65        0.68      3.84 o 
  -8  -4   4       68.27       71.25     23.36 o 
  -7  -4   4        3.83       -0.31      2.71 o 
  -6  -4   4      701.42      650.58     82.04 o 
  -5  -4   4      241.01      253.50     27.75 o 
  -4  -4   4      156.80      148.03      8.69 o 
  -3  -4   4       16.40       21.47      2.05 o 
  -2  -4   4     1232.20     1265.57     60.27 o 
  -1  -4   4       97.76      102.47      8.34 o 
   0  -4   4     1020.12     1021.41     43.96 o 
   1  -4   4      108.83      144.65     11.27 o 
   2  -4   4     2290.16     2352.10     98.40 o 
   3  -4   4      496.16      511.96     20.40 o 
   4  -4   4     2623.35     2577.27     76.30 o 
   5  -4   4       15.77       22.05      2.29 o 
   6  -4   4      256.96      280.94      8.75 o 
   7  -4   4       27.53       24.07      5.94 o 
   8  -4   4      286.32      310.88     16.63 o 
   9  -4   4        8.00       11.38      6.78 o 
  10  -4   4        0.72       -0.38      6.25 o 
  -9  -3   4        5.37        6.56      5.28 o 
  -8  -3   4        1.01        1.48      3.13 o 
  -7  -3   4       89.00       87.28     20.26 o 
  -6  -3   4      276.33      283.25     52.61 o 
  -5  -3   4      123.06      164.14     27.61 o 
  -4  -3   4      245.66      287.38     17.69 o 
  -3  -3   4       11.69       20.70      1.98 o 
  -2  -3   4      772.78      767.63     43.74 o 
  -1  -3   4      451.74      451.15     29.64 o 
   0  -3   4      447.87      415.54     15.65 o 
   1  -3   4     1965.36     2028.70     75.72 o 
   2  -3   4     2502.25     2447.01    123.23 o 
   3  -3   4      549.35      558.12     20.43 o 
   4  -3   4      234.09      215.84      6.82 o 
   5  -3   4       53.27       59.24      3.13 o 
   6  -3   4       10.96        4.62      3.87 o 
   7  -3   4       52.10       51.54      4.76 o 
   8  -3   4        2.33        3.36      2.60 o 
   9  -3   4        1.63        0.72      5.78 o 
  10  -3   4        6.76        4.50      6.88 o 
  -9  -2   4      194.35      191.41     48.35 o 
  -8  -2   4      275.49      285.55     50.87 o 
  -7  -2   4       49.37       68.25     16.10 o 
  -6  -2   4        8.91        8.84      3.24 o 
  -5  -2   4      125.11      137.08     26.62 o 
  -4  -2   4      947.71     1066.34     87.00 o 
  -3  -2   4      529.32      718.84     55.74 o 
  -2  -2   4      267.01      255.93     18.08 o 
  -1  -2   4     3265.59     3340.10    175.98 o 
   0  -2   4      263.50      250.67     10.69 o 
   1  -2   4     1451.95     1449.69     58.61 o 
   2  -2   4      106.01      102.59      5.22 o 
   3  -2   4      160.98      110.94      4.67 o 
   4  -2   4       90.63       91.01      3.25 o 
   5  -2   4      980.95      894.01     49.82 o 
   6  -2   4      353.93      356.10      7.99 o 
   7  -2   4      131.00      135.15     13.18 o 
   8  -2   4      211.93      236.32     22.90 o 
   9  -2   4     1629.00     1652.08    248.80 o 
  10  -2   4       18.30       28.67      5.53 o 
  -9  -1   4        0.42        3.87      4.78 o 
  -8  -1   4       47.59       70.25     18.07 o 
  -7  -1   4       38.96       35.46      5.53 o 
  -6  -1   4       62.37       49.78     13.13 o 
  -5  -1   4        0.87        3.60      2.20 o 
  -4  -1   4      223.24      239.45     26.92 o 
  -3  -1   4      230.46      258.59     20.32 o 
  -2  -1   4      104.29      107.09     10.12 o 
  -1  -1   4        3.96        1.70      0.80 o 
   0  -1   4      994.96      874.23     56.87 o 
   1  -1   4     2215.04     2049.31    199.71 o 
   2  -1   4     4841.16     4657.62    139.36 o 
   3  -1   4        3.03        2.14      0.88 o 
   4  -1   4      344.49      380.55      6.02 o 
   5  -1   4      718.81      721.16      8.89 o 
   6  -1   4       32.52       34.36      3.54 o 
   7  -1   4      154.82      158.96     17.09 o 
   8  -1   4        1.22       -0.54      2.47 o 
   9  -1   4        0.79       -0.33      2.78 o 
  10  -1   4       19.08       27.46      5.47 o 
  -9   0   4       10.22        9.62      4.30 o 
  -8   0   4       54.88       50.85      6.04 o 
  -7   0   4        1.98        1.52      2.88 o 
  -6   0   4       34.99       49.68     27.92 o 
  -5   0   4      218.78      253.50     57.51 o 
  -4   0   4       30.40       44.09      4.83 o 
  -3   0   4     1453.09     1720.63    183.93 o 
  -2   0   4     2819.85     3358.69    309.66 o 
  -1   0   4     2828.73     3080.20    265.49 o 
   0   0   4     1899.49     1769.57    108.06 o 
   1   0   4    22053.66    16848.78    904.19 o 
   2   0   4     1773.37     1833.53     80.37 o 
   3   0   4      931.83      931.94     17.31 o 
   4   0   4        5.38        7.86      1.21 o 
   5   0   4      381.51      414.33     10.57 o 
   6   0   4      224.38      236.37     10.24 o 
   7   0   4       65.46       69.20     13.51 o 
   8   0   4        0.90       -0.30      2.52 o 
   9   0   4       89.88       93.63     17.56 o 
  10   0   4      232.57      231.75     45.93 o 
  -9   1   4        1.85       -1.18      3.33 o 
  -8   1   4      210.93      233.75     46.51 o 
  -7   1   4       81.53       92.42     19.17 o 
  -6   1   4        4.78        2.68      2.60 o 
  -5   1   4     1108.07     1127.34    246.11 o 
  -4   1   4        2.76        3.11      1.52 o 
  -3   1   4     2491.38     2736.74    490.07 o 
  -2   1   4      127.64      100.37     11.20 o 
  -1   1   4     1134.30     1320.63    136.86 o 
   0   1   4     1127.78     1261.72    244.77 o 
   1   1   4        3.12        3.91      0.67 o 
   2   1   4    11268.87     8816.85   1087.23 o 
   3   1   4        1.26        2.05      0.91 o 
   4   1   4       89.30       91.35      2.94 o 
   5   1   4       30.88       32.39      2.09 o 
   6   1   4      296.39      282.13     28.50 o 
   7   1   4       66.38       59.43      8.54 o 
   8   1   4       25.16       23.54      3.98 o 
   9   1   4      238.91      239.84     43.05 o 
  10   1   4       70.17       73.31     10.88 o 
  -9   2   4      275.84      300.70     79.92 o 
  -8   2   4       47.00       45.75     11.07 o 
  -7   2   4      391.88      462.48    101.49 o 
  -6   2   4      692.81      731.75    152.78 o 
  -5   2   4      770.79      924.60     70.67 o 
  -4   2   4     1625.56     1904.28    142.20 o 
  -3   2   4      568.18      544.40     47.78 o 
  -2   2   4      881.54     1165.46     84.33 o 
  -1   2   4     1227.34     1446.13     94.12 o 
   0   2   4       70.48      104.34     14.10 o 
   1   2   4     3017.10     3345.65    254.92 o 
   2   2   4      972.98     1181.98     74.51 o 
   3   2   4     2830.19     3018.25    147.22 o 
   4   2   4      150.77      148.50     15.16 o 
   5   2   4       11.21       41.82     10.41 o 
   6   2   4     2703.04     2990.16    434.48 o 
   7   2   4      136.41      139.70     13.21 o 
   8   2   4       10.75        7.14      5.61 o 
   9   2   4      156.81      167.92     22.67 o 
  10   2   4      183.98      195.46     27.36 o 
  -9   3   4        0.34       -1.67      3.50 o 
  -8   3   4        1.29       -0.12      3.15 o 
  -7   3   4       23.14       28.72      8.07 o 
  -6   3   4       20.56       24.15      4.47 o 
  -5   3   4      273.58      294.46     23.75 o 
  -4   3   4      408.36      450.39     82.36 o 
  -3   3   4      497.12      560.01     36.73 o 
  -2   3   4     2715.90     3101.39    185.40 o 
  -1   3   4      845.28      891.05     55.67 o 
   0   3   4      231.23      305.48     28.84 o 
   1   3   4      990.91     1232.44     49.53 o 
   2   3   4     2047.05     2381.84     89.44 o 
   3   3   4     1834.54     2341.73    125.97 o 
   4   3   4     1115.58     1221.89     76.84 o 
   5   3   4      149.55      164.17     15.61 o 
   6   3   4       68.18       63.55     13.60 o 
   7   3   4      323.91      301.56     36.14 o 
   8   3   4      177.46      181.07     32.74 o 
   9   3   4       10.15        6.46      3.62 o 
  10   3   4       88.67       82.00      7.64 o 
  -9   4   4       28.50       30.36      7.69 o 
  -8   4   4       72.79       88.74     20.04 o 
  -7   4   4      239.23      265.31     66.69 o 
  -6   4   4      582.26      602.19    102.26 o 
  -5   4   4     1254.12     1408.10     99.85 o 
  -4   4   4     1428.29     1694.76    107.36 o 
  -3   4   4      557.84      583.35     36.07 o 
  -2   4   4     1685.92     1892.44    126.96 o 
  -1   4   4       35.00       67.55      3.93 o 
   0   4   4      758.86      750.31     56.84 o 
   1   4   4       31.82       49.88      1.95 o 
   2   4   4     1921.37     2008.63     66.15 o 
   3   4   4      323.21      351.23     14.30 o 
   4   4   4     1068.57     1194.08     49.94 o 
   5   4   4        7.49       38.56     26.13 o 
   6   4   4      273.29      297.40     36.80 o 
   7   4   4      465.52      509.33     79.04 o 
   8   4   4      623.63      654.37    103.27 o 
   9   4   4      140.74      128.55     26.03 o 
  10   4   4      193.79      183.18     21.07 o 
  -8   5   4       68.41       72.82      9.60 o 
  -7   5   4       38.05       34.88      6.08 o 
  -6   5   4      257.24      240.63     38.36 o 
  -5   5   4      112.50      117.92      8.03 o 
  -4   5   4      263.27      276.70     20.54 o 
  -3   5   4      381.28      424.14     30.36 o 
  -2   5   4      638.86      778.26     34.59 o 
  -1   5   4     1337.32     1423.73     84.90 o 
   0   5   4      539.57      493.63     22.26 o 
   1   5   4      296.04      265.84      4.50 o 
   2   5   4      455.08      434.36      9.42 o 
   3   5   4     3119.67     3351.00     91.75 o 
   4   5   4      109.99      113.26      3.01 o 
   5   5   4      289.39      314.08     39.29 o 
   6   5   4      130.35      125.16     12.87 o 
   7   5   4      258.50      275.01     41.08 o 
   8   5   4      414.77      447.09     61.30 o 
   9   5   4       76.70       91.58     16.43 o 
  10   5   4        5.92        5.43      3.91 o 
  -8   6   4       70.90       67.19      9.41 o 
  -7   6   4      172.41      183.07     36.75 o 
  -6   6   4      340.56      371.83     52.87 o 
  -5   6   4       52.52       54.42      3.84 o 
  -4   6   4      272.40      265.88     21.47 o 
  -3   6   4        1.62        7.70      1.86 o 
  -2   6   4      412.10      383.12     21.77 o 
  -1   6   4        1.35        1.89      1.06 o 
   0   6   4     3501.07     3359.69    186.52 o 
   1   6   4       49.45       63.17      2.62 o 
   2   6   4     5688.12     5638.57     29.61 o 
   3   6   4       64.16      106.53      4.46 o 
   4   6   4      336.60      369.98     10.47 o 
   5   6   4      232.30      245.37     26.67 o 
   6   6   4     1034.57     1081.86    108.53 o 
   7   6   4       14.23       17.63      3.71 o 
   8   6   4       16.25       28.63     10.94 o 
   9   6   4       58.80       68.02      6.67 o 
  10   6   4       23.04       25.33      5.58 o 
  -7   7   4        4.55        0.94      3.66 o 
  -6   7   4      102.85       96.77     12.96 o 
  -5   7   4       41.95       51.17      3.78 o 
  -4   7   4       70.25       61.63      3.84 o 
  -3   7   4       21.24       17.66      2.19 o 
  -2   7   4       40.64       29.63      2.40 o 
  -1   7   4     1230.47     1168.02     50.26 o 
   0   7   4      301.80      284.74     12.31 o 
   1   7   4      500.55      498.31     22.68 o 
   2   7   4      170.85      157.01      5.45 o 
   3   7   4      320.71      278.89      8.77 o 
   4   7   4      374.66      360.06      7.84 o 
   5   7   4        2.52        3.18      2.07 o 
   6   7   4        1.63        2.22      2.45 o 
   7   7   4       23.78       33.83      4.51 o 
   8   7   4      241.61      267.75     41.71 o 
   9   7   4       47.66       51.72     14.46 o 
  10   7   4        4.62        6.78      4.39 o 
  -5   8   4       30.46       21.06      3.03 o 
  -4   8   4      172.75      163.31      5.80 o 
  -3   8   4       46.44       40.63      3.81 o 
  -2   8   4       50.59       44.63      6.28 o 
  -1   8   4      633.85      547.68     42.35 o 
   0   8   4      435.91      403.41     38.19 o 
   1   8   4      216.48      179.42      9.32 o 
   2   8   4       61.83       77.56      6.06 o 
   3   8   4      271.91      242.05      8.18 o 
   4   8   4      164.19      156.86      7.16 o 
   5   8   4     1563.59     1517.91     33.56 o 
   6   8   4      626.54      611.90     37.72 o 
   7   8   4     2210.28     2335.30    238.81 o 
   8   8   4       30.85       39.56      5.57 o 
   9   8   4      297.89      312.28     42.12 o 
  10   8   4        5.59        8.95      4.72 o 
  -5   9   4      187.83      162.68     11.85 o 
  -4   9   4      138.06      118.42      6.64 o 
  -3   9   4        3.13        1.90      2.27 o 
  -2   9   4      158.58      158.81      8.04 o 
  -1   9   4      197.24      161.91      5.13 o 
   0   9   4      985.69      948.73     42.41 o 
   1   9   4      156.99      130.00     16.64 o 
   2   9   4       18.71       19.55      2.19 o 
   3   9   4       13.29       11.22      1.94 o 
   4   9   4      636.23      580.02     38.10 o 
   5   9   4      891.07      860.44     61.00 o 
   6   9   4        1.20        2.06      2.72 o 
   7   9   4        3.74        1.79      2.96 o 
   8   9   4      315.96      345.23     38.61 o 
   9   9   4       10.13       11.74      4.55 o 
  -6  10   4       23.12       16.63      6.19 o 
  -5  10   4      205.37      207.36     13.63 o 
  -4  10   4        1.36       -3.25      3.78 o 
  -3  10   4      487.07      443.72     26.22 o 
  -2  10   4       41.98       33.53      4.08 o 
  -1  10   4     2818.65     2519.69    174.43 o 
   0  10   4      652.14      618.45     32.59 o 
   1  10   4      254.50      253.19     14.72 o 
   2  10   4      295.46      269.96     14.45 o 
   3  10   4      526.71      482.67     25.35 o 
   4  10   4      101.11      111.63      8.08 o 
   5  10   4      382.58      360.39     28.98 o 
   6  10   4      121.96      121.12      6.95 o 
   7  10   4       70.02       73.55      6.29 o 
   8  10   4       97.04      119.39      8.33 o 
   9  10   4      106.23      105.80     19.49 o 
  -6  11   4        1.12        8.19      6.07 o 
  -5  11   4       98.13       98.64     10.94 o 
  -4  11   4      217.90      240.87     14.95 o 
  -3  11   4       64.05       71.85      9.00 o 
  -2  11   4       47.05       30.26      4.17 o 
  -1  11   4       19.04       23.37      3.67 o 
   0  11   4        2.11        2.84      2.30 o 
   1  11   4      110.78       99.98      5.85 o 
   2  11   4       71.29       71.34      5.08 o 
   3  11   4      186.27      179.04     13.46 o 
   4  11   4       82.35       85.63      6.99 o 
   5  11   4      243.35      231.11     26.53 o 
   6  11   4      173.54      170.65      8.35 o 
   7  11   4       96.60       95.83      8.74 o 
   8  11   4       13.13       13.48      4.32 o 
  -5  12   4       22.97       22.39      7.35 o 
  -4  12   4       71.98       91.27     10.69 o 
  -3  12   4       74.81       88.73     10.22 o 
  -2  12   4        8.40       10.07      5.16 o 
  -1  12   4      161.70      144.95     15.68 o 
   0  12   4      212.35      209.88     25.48 o 
   1  12   4       70.43       73.71      5.59 o 
   2  12   4     1445.37     1292.57    106.26 o 
   3  12   4       62.38       81.69      6.68 o 
   4  12   4      740.66      629.93     78.04 o 
   5  12   4      107.10      100.55      9.25 o 
   6  12   4      146.42      151.16     18.96 o 
   7  12   4        2.53        6.22      3.64 o 
   8  12   4       74.79       64.86      7.03 o 
  -4  13   4       88.97      116.62     12.35 o 
  -3  13   4       69.81       76.10     10.16 o 
  -2  13   4        1.24        1.34      4.50 o 
  -1  13   4        9.59       14.29      5.38 o 
   0  13   4      221.36      221.41     13.37 o 
   1  13   4      106.34       98.34      7.82 o 
   2  13   4      250.70      239.78     28.86 o 
   3  13   4        1.83        2.33      2.78 o 
   4  13   4       29.04       26.44      4.25 o 
   5  13   4      131.37       96.08      9.54 o 
   6  13   4       61.62       60.59      8.72 o 
   7  13   4        3.53        3.69      5.00 o 
  -3  14   4        0.42        1.31      5.38 o 
  -2  14   4       27.42       23.07      7.19 o 
  -1  14   4        0.77        0.28      4.19 o 
   0  14   4      306.55      302.03     17.17 o 
   1  14   4      347.55      343.52     57.42 o 
   2  14   4      104.71       94.85      6.93 o 
   3  14   4      102.61       99.37     10.80 o 
   4  14   4       24.36       21.67      6.07 o 
   5  14   4        1.64        2.31      3.91 o 
   6  14   4      247.01      194.04     14.38 o 
  -2  15   4      151.35      155.92     14.60 o 
  -1  15   4        0.91        4.72      5.57 o 
   0  15   4      243.69      317.66     18.42 o 
   1  15   4      175.93      204.76     14.88 o 
   2  15   4       30.85       25.89      7.22 o 
   3  15   4       86.88       78.12      6.78 o 
   4  15   4       11.21        9.66      5.38 o 
   5  15   4        0.93       -0.97      4.35 o 
   1  16   4       40.13       53.59      9.79 o 
   2  16   4       24.33       36.27      8.25 o 
  -3 -13   5        7.76        8.16      5.53 o 
  -2 -13   5       13.27       14.60      5.77 o 
  -1 -13   5       57.36       60.76      6.57 o 
   0 -13   5        2.98        3.63      3.49 o 
   1 -13   5       30.26       36.24      5.57 o 
   2 -13   5        9.92        7.25      3.83 o 
   3 -13   5        0.21        0.96      3.52 o 
  -4 -12   5       64.48       71.60     10.38 o 
  -3 -12   5       44.12       59.66      9.38 o 
  -2 -12   5        3.18        6.81      3.76 o 
  -1 -12   5        8.24        8.37      3.69 o 
   0 -12   5       98.92       99.37      7.52 o 
   1 -12   5      160.66      188.55     10.97 o 
   2 -12   5        5.37        7.13      3.59 o 
   3 -12   5       36.21       39.42      5.73 o 
   4 -12   5       10.75       14.01      4.64 o 
  -5 -11   5       33.59       24.11      7.50 o 
  -4 -11   5       66.04       75.82      9.94 o 
  -3 -11   5      101.75      102.80     25.47 o 
  -2 -11   5        2.54        0.41      2.76 o 
  -1 -11   5       51.14       51.07      5.55 o 
   0 -11   5      290.37      292.53     20.34 o 
   1 -11   5       28.14       19.97      4.07 o 
   2 -11   5       27.83       31.47      4.82 o 
   3 -11   5        6.34        6.95      3.36 o 
   4 -11   5      198.46      203.76     14.41 o 
   5 -11   5       72.88       97.05     14.55 o 
  -6 -10   5       40.43       41.08      8.57 o 
  -5 -10   5       74.48       73.82      9.85 o 
  -4 -10   5       28.79       32.61      7.16 o 
  -3 -10   5       63.47       84.82     10.76 o 
  -2 -10   5        3.13        6.54      3.21 o 
  -1 -10   5       18.76       22.56      4.09 o 
   0 -10   5       69.03       69.13      5.73 o 
   1 -10   5        4.56        9.09      3.14 o 
   2 -10   5       15.97       13.51      3.71 o 
   3 -10   5      758.68      729.10     28.20 o 
   4 -10   5      203.85      192.32     13.26 o 
   5 -10   5      202.41      224.46     12.02 o 
   6 -10   5       79.74       92.88      7.63 o 
  -7  -9   5        4.54        3.81      5.47 o 
  -6  -9   5       22.03       30.23      7.57 o 
  -5  -9   5       62.84       64.41      8.85 o 
  -4  -9   5       29.46       31.14      6.63 o 
  -3  -9   5       24.02       29.94      5.35 o 
  -2  -9   5      153.86      147.75     12.26 o 
  -1  -9   5       22.38       21.96      3.89 o 
   0  -9   5       99.56       95.12      9.76 o 
   1  -9   5      220.35      198.42     15.24 o 
   2  -9   5       59.27       76.63      5.90 o 
   3  -9   5       98.15       89.22      8.60 o 
   4  -9   5       75.06       61.58      5.69 o 
   5  -9   5       96.30       94.32      6.86 o 
   6  -9   5       49.30       51.11      5.95 o 
   7  -9   5       18.72       23.79      7.35 o 
  -7  -8   5       87.55      108.21     11.60 o 
  -6  -8   5        0.50        0.31      4.50 o 
  -5  -8   5       89.31       84.48      9.29 o 
  -4  -8   5      175.16      162.49     11.51 o 
  -3  -8   5      273.80      282.49     20.18 o 
  -2  -8   5      511.78      557.21     15.30 o 
  -1  -8   5       10.61        5.45      2.47 o 
   0  -8   5       48.76       42.98      4.25 o 
   1  -8   5      162.54      175.32      7.62 o 
   2  -8   5       71.11       63.18      7.32 o 
   3  -8   5      318.55      300.39     25.20 o 
   4  -8   5      912.82      793.46     42.24 o 
   5  -8   5       36.02       34.02      4.56 o 
   6  -8   5       97.01      112.33      7.85 o 
   7  -8   5        0.28       -1.66      4.13 o 
   8  -8   5       99.95      107.27     12.44 o 
  -8  -7   5        0.74        1.92      3.68 o 
  -7  -7   5       32.70       34.87      5.23 o 
  -6  -7   5       61.18       56.20      6.03 o 
  -5  -7   5        2.06        1.54      2.56 o 
  -4  -7   5       14.51        9.03      2.82 o 
  -3  -7   5     1635.46     1738.91     94.11 o 
  -2  -7   5      131.54      128.73      7.94 o 
  -1  -7   5      159.97      141.86     11.55 o 
   0  -7   5        0.62        0.28      2.20 o 
   1  -7   5      341.46      333.95     22.50 o 
   2  -7   5      335.84      309.41      9.52 o 
   3  -7   5       12.97       11.79      2.89 o 
   4  -7   5        1.23        2.00      2.36 o 
   5  -7   5      294.40      262.09      9.74 o 
   6  -7   5       20.57       25.39      5.35 o 
   7  -7   5        0.71       -0.88      4.13 o 
   8  -7   5       26.83       30.67      8.00 o 
  -8  -6   5        9.64       18.48      7.52 o 
  -7  -6   5       22.29       19.89      9.24 o 
  -6  -6   5       60.25       62.51      9.90 o 
  -5  -6   5      186.21      185.81     14.18 o 
  -4  -6   5      409.73      420.26     10.88 o 
  -3  -6   5      156.39      182.30      9.27 o 
  -2  -6   5      158.53      149.38      7.23 o 
  -1  -6   5        0.67        7.98      7.02 o 
   0  -6   5      547.71      569.95     21.28 o 
   1  -6   5      159.61      144.25     12.88 o 
   2  -6   5      654.25      599.38     42.24 o 
   3  -6   5      197.67      188.18     11.72 o 
   4  -6   5       15.96       10.76      2.77 o 
   5  -6   5      678.79      654.32     26.81 o 
   6  -6   5       47.24       46.72      4.82 o 
   7  -6   5      117.57      106.65     10.38 o 
   8  -6   5      267.38      299.81     17.35 o 
   9  -6   5      101.38      112.78     12.44 o 
  -8  -5   5       18.41       16.86      4.75 o 
  -7  -5   5       60.95       53.42      7.18 o 
  -6  -5   5       59.24       49.31      7.05 o 
  -5  -5   5      352.91      354.34     40.16 o 
  -4  -5   5       19.93       22.40      2.61 o 
  -3  -5   5      776.69      728.56     23.49 o 
  -2  -5   5      103.31      103.03      7.10 o 
  -1  -5   5       91.34       88.37      3.40 o 
   0  -5   5      224.28      209.69      8.08 o 
   1  -5   5      722.47      747.82     51.23 o 
   2  -5   5     1665.72     1605.71     90.52 o 
   3  -5   5      260.87      238.97     13.69 o 
   4  -5   5        9.95        9.90      2.60 o 
   5  -5   5      290.85      272.02     11.01 o 
   6  -5   5      205.79      216.51      9.11 o 
   7  -5   5      118.09      127.35     10.85 o 
   8  -5   5       43.30       58.97      8.88 o 
   9  -5   5        6.10        9.66      6.78 o 
  -8  -4   5      100.29       85.21     12.57 o 
  -7  -4   5        0.73        2.99      3.11 o 
  -6  -4   5      404.58      409.21     54.17 o 
  -5  -4   5       96.78       83.77     15.20 o 
  -4  -4   5      149.46      164.48     11.88 o 
  -3  -4   5      406.87      391.04     27.05 o 
  -2  -4   5      228.63      220.77      8.50 o 
  -1  -4   5      498.00      496.67     23.00 o 
   0  -4   5     1632.92     1679.00     57.21 o 
   1  -4   5      773.18      858.90     37.47 o 
   2  -4   5        7.76        8.36      1.15 o 
   3  -4   5      552.45      534.68     27.27 o 
   4  -4   5     1333.82     1250.39     78.84 o 
   5  -4   5      202.86      223.61     11.41 o 
   6  -4   5      173.24      188.61      9.16 o 
   7  -4   5       38.43       46.06      7.19 o 
   8  -4   5      306.85      335.14     17.32 o 
   9  -4   5        0.79       -1.63      5.50 o 
  10  -4   5       21.75       20.07      8.38 o 
  -8  -3   5        2.09        2.60      3.61 o 
  -7  -3   5        6.61        7.81      3.55 o 
  -6  -3   5     1228.28     1171.89    219.36 o 
  -5  -3   5        0.63        4.24      2.49 o 
  -4  -3   5       15.11       17.11      2.25 o 
  -3  -3   5       94.61      113.53     14.38 o 
  -2  -3   5       99.05      115.04     11.82 o 
  -1  -3   5       26.88       24.06      1.91 o 
   0  -3   5       29.44       21.65      1.69 o 
   1  -3   5      294.00      272.88     15.47 o 
   2  -3   5      812.56      952.50     46.12 o 
   3  -3   5      764.20      703.50     27.22 o 
   4  -3   5      527.09      529.45     16.84 o 
   5  -3   5      689.80      663.22      9.41 o 
   6  -3   5      147.61      151.43      5.07 o 
   7  -3   5      177.79      187.75     12.07 o 
   8  -3   5       13.84       20.26      6.38 o 
   9  -3   5        0.49        2.31      5.57 o 
  10  -3   5       50.19       36.80      9.00 o 
  -9  -2   5       66.14       91.30     19.46 o 
  -8  -2   5       65.97       66.09     13.80 o 
  -7  -2   5      158.97      155.25     21.70 o 
  -6  -2   5       32.71       35.64      7.24 o 
  -5  -2   5      268.90      288.10     54.79 o 
  -4  -2   5       13.90       15.70      2.26 o 
  -3  -2   5      181.78      237.20     23.37 o 
  -2  -2   5       54.22       54.54      3.18 o 
  -1  -2   5      888.46     1050.36     54.64 o 
   0  -2   5      972.85      914.47     48.00 o 
   1  -2   5      121.06      109.98      5.28 o 
   2  -2   5     1967.79     1955.80     82.26 o 
   3  -2   5      605.74      537.25     22.11 o 
   4  -2   5     2020.12     1943.55     50.88 o 
   5  -2   5       86.07       85.13      5.85 o 
   6  -2   5       29.98       27.59      2.79 o 
   7  -2   5      456.45      434.86     38.07 o 
   8  -2   5      355.47      348.49     37.88 o 
   9  -2   5      414.12      393.77     51.76 o 
  10  -2   5        8.72        7.97      7.10 o 
  -9  -1   5        0.35        2.19      4.04 o 
  -8  -1   5      140.46      144.14     31.41 o 
  -7  -1   5        2.09        2.07      2.92 o 
  -6  -1   5       26.35       16.82      3.63 o 
  -5  -1   5       15.34        8.41      3.71 o 
  -4  -1   5       56.08       43.97      3.19 o 
  -3  -1   5      355.40      430.16     69.11 o 
  -2  -1   5     1685.24     1933.46    131.29 o 
  -1  -1   5      454.48      475.57     28.53 o 
   0  -1   5      988.18      939.91     29.65 o 
   1  -1   5      423.15      373.26     15.35 o 
   2  -1   5     2733.76     2704.45     96.89 o 
   3  -1   5     1511.25     1466.93     38.92 o 
   4  -1   5      389.18      353.91      8.92 o 
   5  -1   5       71.60       77.99      3.35 o 
   6  -1   5       74.05       74.50      3.58 o 
   7  -1   5       15.64       17.52      3.23 o 
   8  -1   5        1.74       -1.49      2.22 o 
   9  -1   5        5.34        4.84      5.83 o 
  10  -1   5      134.11      139.38     33.96 o 
  -9   0   5       86.48       86.25     13.02 o 
  -8   0   5        5.36        4.76      3.68 o 
  -7   0   5      156.20      160.09     30.53 o 
  -6   0   5       10.00        9.34      3.71 o 
  -5   0   5      167.47      204.02     42.90 o 
  -4   0   5      726.25      859.51     77.77 o 
  -3   0   5       26.13       87.89     34.31 o 
  -2   0   5       28.72       22.76      2.05 o 
  -1   0   5     1520.49     1661.36    135.50 o 
   0   0   5       39.82       70.93      4.74 o 
   1   0   5    15006.70    12645.02    249.48 o 
   2   0   5     2334.46     2499.50     43.55 o 
   3   0   5      265.91      234.04      7.34 o 
   4   0   5      213.34      253.77      5.08 o 
   5   0   5      935.49      883.27     17.58 o 
   6   0   5      155.32      161.35      8.24 o 
   7   0   5       28.92       24.24      3.56 o 
   8   0   5       53.34       42.82      4.71 o 
   9   0   5      122.35      117.45     19.37 o 
  10   0   5        8.96        7.38      4.04 o 
  -9   1   5        7.15        0.63      4.75 o 
  -8   1   5       17.30       26.15      6.86 o 
  -7   1   5       35.73       39.88      9.86 o 
  -6   1   5      189.01      199.30     45.87 o 
  -5   1   5      190.52      215.00     44.71 o 
  -4   1   5      343.28      403.90     44.61 o 
  -3   1   5      463.36      512.26     69.83 o 
  -2   1   5      674.03      841.25     92.63 o 
  -1   1   5      781.14      866.90     83.57 o 
   0   1   5       10.49       18.60      2.57 o 
   1   1   5     3325.36     3264.66    225.95 o 
   2   1   5     1134.07     1057.98     28.22 o 
   3   1   5      194.40      196.86      4.15 o 
   4   1   5       26.73       26.34      1.99 o 
   5   1   5       90.21       81.17      3.20 o 
   6   1   5       40.48       51.63      6.64 o 
   7   1   5      170.91      170.81     22.04 o 
   8   1   5      175.07      173.93     10.13 o 
   9   1   5       95.16      100.79     10.61 o 
  10   1   5       68.24       68.33     14.55 o 
  -9   2   5       17.74        7.10      5.38 o 
  -8   2   5        2.26        1.50      3.12 o 
  -7   2   5       23.05       23.36      4.44 o 
  -6   2   5       82.75       92.82     21.37 o 
  -5   2   5       77.65       79.82     20.39 o 
  -4   2   5     1445.87     1582.73    154.05 o 
  -3   2   5     1290.53     1512.22    122.87 o 
  -2   2   5       34.85       53.79      3.20 o 
  -1   2   5      403.37      456.88     36.83 o 
   0   2   5     2382.18     2850.26    305.85 o 
   1   2   5     4600.76     4703.12    621.35 o 
   2   2   5      569.37      596.75     39.23 o 
   3   2   5       20.09       24.16      9.38 o 
   4   2   5     2797.02     2828.26    184.06 o 
   5   2   5      315.70      384.49     25.52 o 
   6   2   5     1210.72     1283.01    159.38 o 
   7   2   5       85.25      115.66     12.08 o 
   8   2   5      176.32      163.89     21.98 o 
   9   2   5       86.35       95.35     12.58 o 
  10   2   5      124.15      121.36     17.62 o 
  -8   3   5       31.98       21.07      6.53 o 
  -7   3   5       85.73       89.35     30.50 o 
  -6   3   5      529.63      595.16    121.41 o 
  -5   3   5     1710.06     2158.15    184.03 o 
  -4   3   5      113.04      132.05     32.09 o 
  -3   3   5     1549.62     1810.55    132.30 o 
  -2   3   5       97.59      124.82      9.13 o 
  -1   3   5     1172.45     1405.43     88.92 o 
   0   3   5      976.43     1106.81    111.75 o 
   1   3   5        2.70        8.93      4.94 o 
   2   3   5     1304.69     1574.54     70.21 o 
   3   3   5       19.96       29.88      2.26 o 
   4   3   5     1887.19     2191.82    156.38 o 
   5   3   5       86.07      109.96     10.56 o 
   6   3   5      661.61      787.04    108.60 o 
   7   3   5      206.86      233.05     28.53 o 
   8   3   5       42.51       38.77      4.78 o 
   9   3   5       29.65       28.05      6.39 o 
  10   3   5        1.98       -1.47      3.30 o 
  -8   4   5       86.63       82.86     10.32 o 
  -7   4   5      348.92      282.71     15.70 o 
  -6   4   5       11.22       10.03      4.83 o 
  -5   4   5       28.50       27.38      4.11 o 
  -4   4   5      837.56      954.70     69.41 o 
  -3   4   5        1.80        6.68      1.41 o 
  -2   4   5     2286.41     2729.51    182.59 o 
  -1   4   5       90.25      145.80     11.68 o 
   0   4   5      509.74      577.50     51.58 o 
   1   4   5       35.99       44.97      2.68 o 
   2   4   5      470.24      479.72     22.17 o 
   3   4   5      919.21     1053.92     40.07 o 
   4   4   5      235.50      250.77     17.81 o 
   5   4   5      658.30      737.69     52.30 o 
   6   4   5      823.10      898.16    134.41 o 
   7   4   5      492.88      569.39     97.46 o 
   8   4   5      456.81      494.18     53.37 o 
   9   4   5        5.15        0.30      3.08 o 
  10   4   5       72.71       71.10      9.79 o 
  -8   5   5      110.63       97.55     10.79 o 
  -7   5   5      106.05      105.37     10.32 o 
  -6   5   5      156.65      126.47     10.29 o 
  -5   5   5       35.14       40.90      3.60 o 
  -4   5   5       11.23       11.94      1.98 o 
  -3   5   5      140.92      166.02     12.12 o 
  -2   5   5     1407.60     1554.14    100.75 o 
  -1   5   5       25.22       34.68      2.94 o 
   0   5   5      919.33      924.62     69.14 o 
   1   5   5      287.94      273.02     13.41 o 
   2   5   5      201.96      182.19      7.87 o 
   3   5   5      132.79      158.65      5.84 o 
   4   5   5     1778.16     1992.67     78.91 o 
   5   5   5       29.84       30.10      4.79 o 
   6   5   5      138.30      150.80     24.97 o 
   7   5   5      170.99      194.98     20.95 o 
   8   5   5       20.56       27.71      5.80 o 
   9   5   5       16.10       18.64      4.66 o 
  10   5   5        2.58        2.33      3.65 o 
  -8   6   5      102.52       90.86     10.94 o 
  -7   6   5      146.96      127.00     11.16 o 
  -6   6   5      247.17      195.98     12.69 o 
  -5   6   5       21.62       24.28      5.20 o 
  -4   6   5      157.55      171.14     10.78 o 
  -3   6   5     1131.08     1112.54     77.97 o 
  -2   6   5     2047.59     2025.21    105.44 o 
  -1   6   5      339.81      358.18     21.48 o 
   0   6   5       15.29        9.50      1.34 o 
   1   6   5     2618.88     2451.69     89.01 o 
   2   6   5     1280.75     1312.47     40.81 o 
   3   6   5      144.88      165.44     18.74 o 
   4   6   5       41.53       49.73      2.37 o 
   5   6   5      191.90      224.53     10.21 o 
   6   6   5      183.28      196.12     17.06 o 
   7   6   5        3.87        2.29      2.65 o 
   8   6   5        4.35        4.69      3.33 o 
   9   6   5       50.76       50.37      7.57 o 
  10   6   5      144.24      138.99     14.95 o 
  -7   7   5        0.84       -2.16      3.88 o 
  -6   7   5      261.37      201.82     12.94 o 
  -5   7   5        3.27        5.05      2.31 o 
  -4   7   5       74.15       70.80      7.52 o 
  -3   7   5        8.45        5.80      1.79 o 
  -2   7   5      147.55      134.66      5.63 o 
  -1   7   5     1167.27     1115.75     61.44 o 
   0   7   5      180.09      236.55     14.31 o 
   1   7   5      485.43      571.05     28.32 o 
   2   7   5      482.52      495.06     21.54 o 
   3   7   5      453.68      459.63      9.41 o 
   4   7   5      119.66      142.86      7.00 o 
   5   7   5      632.67      652.32     34.19 o 
   6   7   5       45.79       43.84      4.38 o 
   7   7   5        3.14        4.57      2.97 o 
   8   7   5      218.98      251.19     22.31 o 
   9   7   5      273.71      285.65     36.10 o 
  10   7   5       96.38      106.55     11.16 o 
  -6   8   5        8.32        5.50      4.35 o 
  -5   8   5       11.61       14.54      4.25 o 
  -4   8   5      216.80      228.98     22.40 o 
  -3   8   5      445.55      386.76     37.25 o 
  -2   8   5       10.48       12.94      4.46 o 
  -1   8   5      624.98      582.21     26.54 o 
   0   8   5     1360.76     1236.43     44.78 o 
   1   8   5       64.43       69.76      3.21 o 
   2   8   5     1092.19     1123.35     28.90 o 
   3   8   5      627.75      625.67     11.50 o 
   4   8   5        9.79        8.10      2.16 o 
   5   8   5      176.89      164.64      6.97 o 
   6   8   5      441.20      427.20     32.85 o 
   7   8   5     1217.51     1267.73    146.87 o 
   8   8   5      194.32      219.30     22.73 o 
   9   8   5        0.76        3.60      3.75 o 
  10   8   5        3.97        3.78      4.26 o 
  -5   9   5       59.21       79.20      9.29 o 
  -4   9   5      648.10      575.74     32.75 o 
  -3   9   5      391.68      386.78     16.21 o 
  -2   9   5       45.39       38.43      4.00 o 
  -1   9   5      247.13      231.09     11.67 o 
   0   9   5      523.50      478.35     16.90 o 
   1   9   5      225.08      214.04     11.58 o 
   2   9   5       89.92       87.58      3.84 o 
   3   9   5      171.58      173.58      7.10 o 
   4   9   5       70.14       59.46      6.82 o 
   5   9   5      540.23      465.14     11.48 o 
   6   9   5       86.43       92.27      7.68 o 
   7   9   5        1.55       -1.69      2.65 o 
   8   9   5      308.71      328.00     20.87 o 
   9   9   5      163.66      185.78     25.81 o 
  -5  10   5      143.80      154.17     12.26 o 
  -4  10   5        1.11        5.03      4.44 o 
  -3  10   5      102.44      112.50     10.04 o 
  -2  10   5       15.08       11.13      4.91 o 
  -1  10   5      610.94      546.27     97.63 o 
   0  10   5      173.48      159.18     11.41 o 
   1  10   5        1.03        1.96      1.40 o 
   2  10   5       47.68       43.77      3.20 o 
   3  10   5      464.70      421.95     19.18 o 
   4  10   5        5.88        6.59      2.02 o 
   5  10   5      381.17      383.84     39.00 o 
   6  10   5       53.09       51.81      5.06 o 
   7  10   5      262.86      258.80     17.35 o 
   8  10   5       82.25       76.69      7.22 o 
   9  10   5       72.70       68.34     10.36 o 
  -5  11   5      235.22      228.18     15.41 o 
  -4  11   5        1.62        5.75      5.28 o 
  -3  11   5      112.07      102.43     10.38 o 
  -2  11   5        6.90        4.31      4.41 o 
  -1  11   5       63.91       73.48      8.41 o 
   0  11   5        0.92        0.63      3.44 o 
   1  11   5      983.53      884.51     39.04 o 
   2  11   5      203.36      186.07     12.65 o 
   3  11   5       20.55       22.17      3.51 o 
   4  11   5       64.56       69.76      6.17 o 
   5  11   5       95.23       91.07      5.99 o 
   6  11   5      494.64      476.84     26.19 o 
   7  11   5      163.02      150.86      8.54 o 
   8  11   5       40.15       41.28      5.81 o 
   9  11   5        0.53        4.37      4.03 o 
  -5  12   5       77.26       75.82     10.76 o 
  -4  12   5        0.58       -0.25      4.47 o 
  -3  12   5       35.28       50.43      8.29 o 
  -2  12   5       27.30       21.92      6.13 o 
  -1  12   5      195.29      203.48     13.44 o 
   0  12   5      541.95      546.22     20.51 o 
   1  12   5        1.58        0.78      3.56 o 
   2  12   5       34.09       33.04      4.10 o 
   3  12   5        1.12        0.27      2.36 o 
   4  12   5     1146.42     1065.54    134.80 o 
   5  12   5      142.12      129.31     17.65 o 
   6  12   5      140.18      124.45     14.21 o 
   7  12   5       43.75       48.70     12.51 o 
   8  12   5       83.61       78.49      7.41 o 
  -4  13   5       48.84       43.08      9.19 o 
  -3  13   5       49.71       65.10      9.82 o 
  -2  13   5       37.31       37.36      7.57 o 
  -1  13   5        7.36       10.44      5.38 o 
   0  13   5      192.86      186.47     13.16 o 
   1  13   5       74.22       76.38      9.07 o 
   2  13   5      156.32      163.93     12.01 o 
   3  13   5       21.17       22.60      3.97 o 
   4  13   5        0.96        1.32      2.74 o 
   5  13   5      203.08      173.72     12.13 o 
   6  13   5      200.61      187.03     13.01 o 
   7  13   5        5.77        5.41      4.78 o 
  -3  14   5        0.78        2.85      5.22 o 
  -2  14   5       57.94       46.74      8.79 o 
  -1  14   5        9.64       10.91      5.72 o 
   0  14   5       72.47       95.05     10.60 o 
   1  14   5      126.13      152.20     12.85 o 
   2  14   5      215.03      217.08     14.26 o 
   3  14   5       31.50       48.87      7.79 o 
   4  14   5      273.60      209.30     13.41 o 
   5  14   5      153.95      131.29     11.32 o 
   6  14   5      184.77      162.43     12.98 o 
  -1  15   5       17.24       16.95      6.57 o 
   0  15   5       11.59       11.38      6.38 o 
   1  15   5      109.98      128.07     12.32 o 
   2  15   5      115.16      120.31     11.69 o 
   3  15   5       39.80       38.49      8.07 o 
   2  16   5        0.88        5.47      5.41 o 
  -1 -13   6       29.53       33.18      5.66 o 
   0 -13   6        3.13        2.22      3.47 o 
   1 -13   6        4.64        3.25      3.76 o 
   2 -13   6        2.72        3.08      3.48 o 
  -3 -12   6       84.23       67.03      9.91 o 
  -2 -12   6       14.53       16.07      4.49 o 
  -1 -12   6       37.01       50.36      7.71 o 
   0 -12   6        7.56        2.73      3.30 o 
   1 -12   6      109.52      119.41      9.11 o 
   2 -12   6        9.64       10.88      4.01 o 
   3 -12   6       52.63       62.33      6.72 o 
   4 -12   6       41.03       45.26      9.85 o 
  -4 -11   6       49.84       60.59      9.57 o 
  -3 -11   6       29.47       41.39      5.56 o 
  -2 -11   6       73.91       71.35      6.67 o 
  -1 -11   6        0.28       -1.88      3.63 o 
   0 -11   6      279.15      287.65     11.46 o 
   1 -11   6        3.77        5.49      3.33 o 
   2 -11   6       14.42       16.32      4.23 o 
   3 -11   6        8.78        6.13      3.39 o 
   4 -11   6      129.24      122.86      8.55 o 
   5 -11   6       11.28       12.17      4.29 o 
  -5 -10   6       87.41      104.18     11.47 o 
  -4 -10   6       20.39       21.64      6.63 o 
  -3 -10   6      308.31      333.70     15.60 o 
  -2 -10   6       36.50       41.40      5.21 o 
  -1 -10   6      181.77      170.04     15.05 o 
   0 -10   6        9.67        5.02      3.52 o 
   1 -10   6       56.63       61.90      5.84 o 
   2 -10   6       14.96       16.84      3.99 o 
   3 -10   6      200.75      197.88     26.78 o 
   4 -10   6        6.67        4.47      3.30 o 
   5 -10   6       60.59       54.33     15.70 o 
   6 -10   6      152.30      159.78      9.65 o 
  -6  -9   6      187.40      215.21     15.38 o 
  -5  -9   6        3.85        0.28      4.22 o 
  -4  -9   6       16.15       11.72      5.50 o 
  -3  -9   6        0.42        1.37      2.62 o 
  -2  -9   6       27.50       22.08      4.10 o 
  -1  -9   6      211.20      199.09     10.66 o 
   0  -9   6       27.13       25.44      4.09 o 
   1  -9   6      222.00      205.90      9.07 o 
   2  -9   6      541.59      486.97     34.25 o 
   3  -9   6      336.23      352.33     17.21 o 
   4  -9   6       17.29       17.21      4.06 o 
   5  -9   6       46.62       54.74      6.32 o 
   6  -9   6      111.86      103.47      7.68 o 
   7  -9   6       28.22       29.42      5.33 o 
  -7  -8   6        7.09       11.16      6.16 o 
  -6  -8   6       79.13       84.67     10.66 o 
  -5  -8   6       44.97       50.43      8.25 o 
  -4  -8   6       16.71       20.07      5.75 o 
  -3  -8   6       28.20       33.34      4.34 o 
  -2  -8   6      799.26      847.43     68.07 o 
  -1  -8   6       80.34       91.20      6.01 o 
   0  -8   6       57.14       78.42     14.34 o 
   1  -8   6        5.56        3.15      2.35 o 
   2  -8   6      309.63      264.38     12.88 o 
   3  -8   6        8.18       13.53      3.43 o 
   4  -8   6      394.41      327.07     12.71 o 
   5  -8   6       13.39        9.19      3.55 o 
   6  -8   6       87.35       77.42      6.65 o 
   7  -8   6        3.84        2.43      3.42 o 
   8  -8   6       49.31       51.31      9.76 o 
  -7  -7   6      124.74      129.50     11.13 o 
  -6  -7   6        3.73        7.79      4.11 o 
  -5  -7   6      106.52      111.90     10.54 o 
  -4  -7   6        1.05        2.31      3.85 o 
  -3  -7   6     2017.60     2124.39    174.64 o 
  -2  -7   6       63.22       59.15      4.99 o 
  -1  -7   6       47.83       46.00      4.99 o 
   0  -7   6      253.32      223.79     12.85 o 
   1  -7   6      252.29      254.19     14.96 o 
   2  -7   6       26.09       19.17      3.38 o 
   3  -7   6        8.14       14.04      3.21 o 
   4  -7   6      269.64      286.72     15.12 o 
   5  -7   6       20.16       19.29      3.91 o 
   6  -7   6        6.86        5.41      2.95 o 
   7  -7   6      106.03      116.47     11.32 o 
   8  -7   6       91.58      105.74     11.66 o 
  -7  -6   6        7.02       10.10      3.99 o 
  -6  -6   6      175.93      203.52      9.55 o 
  -5  -6   6       10.94       11.59      3.35 o 
  -4  -6   6      334.54      299.55      9.65 o 
  -3  -6   6       72.49       77.28      4.17 o 
  -2  -6   6      716.87      749.31     52.15 o 
  -1  -6   6      112.87      106.39      5.69 o 
   0  -6   6      530.47      528.74     33.03 o 
   1  -6   6        8.27       11.01      2.70 o 
   2  -6   6       74.60       76.94      5.02 o 
   3  -6   6      104.74      115.76     10.58 o 
   4  -6   6        1.14        2.55      3.36 o 
   5  -6   6       55.69       48.34      4.72 o 
   6  -6   6      618.62      583.19     19.24 o 
   7  -6   6       35.99       37.96      7.41 o 
   8  -6   6        9.46       15.91      6.50 o 
   9  -6   6       35.67       38.24      8.91 o 
  -8  -5   6       47.08       45.62      6.20 o 
  -7  -5   6       40.82       49.91     14.85 o 
  -6  -5   6       90.15       96.19     11.01 o 
  -5  -5   6      176.80      171.75      7.98 o 
  -4  -5   6      719.73      684.19     53.97 o 
  -3  -5   6       74.24       69.97      5.14 o 
  -2  -5   6      884.27      901.42     43.10 o 
  -1  -5   6      389.43      404.03     19.40 o 
   0  -5   6      152.71      176.47     18.79 o 
   1  -5   6      162.90      167.04      7.61 o 
   2  -5   6       60.28       53.66      4.10 o 
   3  -5   6      463.44      433.38     38.93 o 
   4  -5   6       77.77       77.47      5.23 o 
   5  -5   6      122.19      112.22      6.31 o 
   6  -5   6      101.93      100.61      6.24 o 
   7  -5   6        3.77        6.00      4.72 o 
   8  -5   6        0.28       -0.75      4.63 o 
   9  -5   6       55.79       63.10     10.07 o 
  -8  -4   6       38.28       36.12      8.36 o 
  -7  -4   6        1.50        0.62      3.06 o 
  -6  -4   6        4.28        8.03      4.31 o 
  -5  -4   6      449.61      421.01     67.49 o 
  -4  -4   6      150.21      177.82     13.37 o 
  -3  -4   6      146.17      140.40     10.75 o 
  -2  -4   6       35.74       40.30      3.15 o 
  -1  -4   6      952.22      939.03     55.25 o 
   0  -4   6       21.00       28.66      2.16 o 
   1  -4   6      170.54      179.41      7.73 o 
   2  -4   6      138.34      151.98      7.96 o 
   3  -4   6      385.02      381.28     30.64 o 
   4  -4   6      911.59      883.58     34.92 o 
   5  -4   6      131.48      124.37      6.20 o 
   6  -4   6      195.05      203.98      7.99 o 
   7  -4   6      447.21      450.05     18.70 o 
   8  -4   6       43.71       56.87      8.97 o 
   9  -4   6      105.65      124.16     12.38 o 
  -8  -3   6      123.17      141.51     16.56 o 
  -7  -3   6       22.57       30.99      4.90 o 
  -6  -3   6      245.11      227.57     33.72 o 
  -5  -3   6       52.45       79.05      8.69 o 
  -4  -3   6      403.41      427.64     28.73 o 
  -3  -3   6      359.24      389.70     26.29 o 
  -2  -3   6      236.47      272.79     14.28 o 
  -1  -3   6       40.68       43.26      2.58 o 
   0  -3   6       23.05       20.89      1.85 o 
   1  -3   6      736.14      770.00     38.34 o 
   2  -3   6       24.05       23.30      1.87 o 
   3  -3   6      106.34      109.62      3.60 o 
   4  -3   6     1081.53     1103.85     33.90 o 
   5  -3   6      609.23      538.94      8.72 o 
   6  -3   6      250.92      240.88     13.18 o 
   7  -3   6      145.64      129.10     10.47 o 
   8  -3   6      354.43      399.14     18.45 o 
   9  -3   6       20.98       20.51      7.50 o 
  10  -3   6      105.01       99.61     12.07 o 
  -8  -2   6       44.08       59.60      9.58 o 
  -7  -2   6        4.36       12.91      4.06 o 
  -6  -2   6      114.62      125.10     23.25 o 
  -5  -2   6      141.10      154.06     24.09 o 
  -4  -2   6       30.67       37.22      3.10 o 
  -3  -2   6       97.42       86.21      4.59 o 
  -2  -2   6       84.62      108.38      6.44 o 
  -1  -2   6      752.11      821.38     38.69 o 
   0  -2   6       56.34       57.39     12.99 o 
   1  -2   6      555.05      548.29     28.96 o 
   2  -2   6     1406.56     1389.27     71.61 o 
   3  -2   6      816.14      830.32     29.96 o 
   4  -2   6      806.99      807.80     12.66 o 
   5  -2   6      755.90      682.54     10.07 o 
   6  -2   6       50.99       58.59      7.63 o 
   7  -2   6       26.65       27.02      3.79 o 
   8  -2   6       34.75       34.88      4.45 o 
   9  -2   6       29.41       28.39      7.82 o 
  10  -2   6       62.69       72.38     10.91 o 
  -8  -1   6       21.55       23.19      4.94 o 
  -7  -1   6      204.61      209.82     39.27 o 
  -6  -1   6       29.41       25.26      7.60 o 
  -5  -1   6      127.45      162.50     34.69 o 
  -4  -1   6      177.96      187.49     16.06 o 
  -3  -1   6       54.48       84.09      5.49 o 
  -2  -1   6      501.63      590.01     40.77 o 
  -1  -1   6      124.24      142.52      7.40 o 
   0  -1   6     1554.50     1525.97     59.39 o 
   1  -1   6       95.44       76.69      6.16 o 
   2  -1   6      842.11      780.63     90.05 o 
   3  -1   6      852.46      783.35     29.47 o 
   4  -1   6        0.93        4.76      1.38 o 
   5  -1   6      138.43      127.13      4.34 o 
   6  -1   6      158.53      151.79      6.25 o 
   7  -1   6      319.59      330.79     27.12 o 
   8  -1   6        0.50        0.36      2.48 o 
   9  -1   6       35.78       37.49      5.22 o 
  10  -1   6       75.09       90.38     17.32 o 
  -8   0   6        0.83       -1.28      4.35 o 
  -7   0   6       54.99       78.09     18.78 o 
  -6   0   6       48.30       53.72     11.55 o 
  -5   0   6      286.40      288.10     56.50 o 
  -4   0   6      276.28      307.85     31.81 o 
  -3   0   6       37.37       39.75      4.71 o 
  -2   0   6     1192.74     1446.46    119.25 o 
  -1   0   6        8.02       17.08      1.86 o 
   0   0   6     1304.60     1329.00     71.77 o 
   1   0   6     4526.89     4405.45     95.75 o 
   2   0   6       15.21       10.60      1.36 o 
   3   0   6     1128.99     1307.65     28.61 o 
   4   0   6     2118.27     2075.19     14.87 o 
   5   0   6      119.64      112.22      3.99 o 
   6   0   6      436.18      435.90     13.22 o 
   7   0   6        5.80        8.29      4.99 o 
   8   0   6       61.73       59.79     11.47 o 
   9   0   6      295.65      302.15     37.96 o 
  10   0   6       61.99       59.16      9.38 o 
  -8   1   6      247.62      207.76     14.95 o 
  -7   1   6       93.59      105.00     24.86 o 
  -6   1   6        1.78        1.08      2.68 o 
  -5   1   6      234.06      252.78     61.23 o 
  -4   1   6      187.94      222.40     28.35 o 
  -3   1   6      103.47       98.32     12.73 o 
  -2   1   6      138.90      160.74     15.88 o 
  -1   1   6     2423.85     2785.40    254.65 o 
   0   1   6     2126.19     2225.43    198.56 o 
   1   1   6     5386.89     5175.43    273.49 o 
   2   1   6        1.14        3.93      1.06 o 
   3   1   6     1784.30     1710.93     37.85 o 
   4   1   6      414.86      399.67      8.81 o 
   5   1   6      747.17      757.96     25.83 o 
   6   1   6       59.72       53.11      7.39 o 
   7   1   6       88.60       94.79     10.24 o 
   8   1   6      105.68      111.46     22.93 o 
   9   1   6       29.81       32.19      4.97 o 
  10   1   6      333.59      366.64     57.64 o 
  -8   2   6       20.94       17.60      6.22 o 
  -7   2   6       53.16       34.67      7.10 o 
  -6   2   6        5.54        5.66      2.91 o 
  -5   2   6       12.18       14.22      3.30 o 
  -4   2   6     1365.27     1585.29    367.72 o 
  -3   2   6      121.84      134.29     17.39 o 
  -2   2   6     1616.70     1926.24    220.98 o 
  -1   2   6        1.34        2.71      0.90 o 
   0   2   6        2.22        5.03      2.13 o 
   1   2   6     1482.65     1562.16    238.44 o 
   2   2   6      285.65      262.27     15.92 o 
   3   2   6     3052.84     3567.18    154.37 o 
   4   2   6        1.50       -0.42      1.19 o 
   5   2   6      127.73      123.41      8.98 o 
   6   2   6      267.41      277.51     25.01 o 
   7   2   6      382.59      420.09     43.08 o 
   8   2   6        1.26        0.47      2.82 o 
   9   2   6        8.29        9.68      4.86 o 
  10   2   6       87.61      107.37     31.86 o 
  -8   3   6       19.58       22.20      6.97 o 
  -7   3   6      167.05      158.21     12.44 o 
  -6   3   6       50.69       35.80      6.60 o 
  -5   3   6     2603.36     2805.76    647.62 o 
  -4   3   6      318.45      377.85     31.32 o 
  -3   3   6      395.54      509.98     43.81 o 
  -2   3   6      696.48      798.42     59.55 o 
  -1   3   6      381.82      483.23     27.21 o 
   0   3   6       63.62       61.25      7.61 o 
   1   3   6       34.39       38.53      5.02 o 
   2   3   6      369.24      393.16     28.38 o 
   3   3   6      582.52      693.83     39.10 o 
   4   3   6     4243.81     4168.32     25.58 o 
   5   3   6      381.16      403.44     28.62 o 
   6   3   6      210.28      229.03     32.49 o 
   7   3   6      199.53      212.61     17.67 o 
   8   3   6      182.47      216.49     24.42 o 
   9   3   6       31.60       33.44     13.57 o 
  10   3   6       23.45       15.67      4.68 o 
  -8   4   6       17.21       10.54      5.47 o 
  -7   4   6       37.74       41.12      7.60 o 
  -6   4   6       63.71       60.91      8.00 o 
  -5   4   6      429.27      369.29     15.95 o 
  -4   4   6       77.77       95.68      8.53 o 
  -3   4   6        7.48        7.21      2.82 o 
  -2   4   6      874.08     1070.02     76.25 o 
  -1   4   6      146.39      157.97      9.99 o 
   0   4   6       53.77      101.42      7.56 o 
   1   4   6      459.38      549.24     49.51 o 
   2   4   6     1197.38     1267.90     83.30 o 
   3   4   6     1342.19     1653.13    108.06 o 
   4   4   6      123.45      160.51     15.49 o 
   5   4   6       90.65       82.43      5.17 o 
   6   4   6      496.08      543.33     85.22 o 
   7   4   6        7.91       10.46      3.12 o 
   8   4   6        9.43        7.44      3.23 o 
   9   4   6       11.74       15.16      4.36 o 
  10   4   6      106.89      110.04     24.39 o 
  -8   5   6        7.71        6.07      5.32 o 
  -7   5   6      184.34      156.17     12.85 o 
  -6   5   6      102.70       83.95      9.07 o 
  -5   5   6        0.58       -0.02      1.98 o 
  -4   5   6     2185.75     2446.12    280.41 o 
  -3   5   6      328.22      374.03     36.17 o 
  -2   5   6      477.02      533.85     32.43 o 
  -1   5   6      131.54      115.09      8.77 o 
   0   5   6     1476.34     1559.69    142.18 o 
   1   5   6        8.00        7.02      0.92 o 
   2   5   6     1719.67     1909.86     97.72 o 
   3   5   6     1494.00     1682.29     86.44 o 
   4   5   6       55.66       71.49      5.85 o 
   5   5   6       79.55       75.97      6.76 o 
   6   5   6       22.39       26.33      3.64 o 
   7   5   6      196.50      201.94     22.23 o 
   8   5   6       42.96       50.94      7.64 o 
   9   5   6       25.07       36.55      9.21 o 
  10   5   6        1.11        2.74      4.01 o 
  -7   6   6       94.92       98.39     10.76 o 
  -6   6   6      141.82      115.43     10.38 o 
  -5   6   6       13.11       22.58      3.98 o 
  -4   6   6      287.56      294.11     31.01 o 
  -3   6   6       77.31       72.03      7.65 o 
  -2   6   6      301.99      266.68     25.69 o 
  -1   6   6      762.71      723.58     55.70 o 
   0   6   6      124.74      144.19     13.29 o 
   1   6   6       98.50      107.30      7.94 o 
   2   6   6     1493.45     1654.35     71.70 o 
   3   6   6      703.47      705.63     38.68 o 
   4   6   6      156.36      211.79     14.77 o 
   5   6   6      752.98      830.71     35.53 o 
   6   6   6        0.99        0.98      2.26 o 
   7   6   6      140.04      154.29     23.11 o 
   8   6   6      109.27      110.28     21.03 o 
   9   6   6       17.86       19.61      5.57 o 
  10   6   6       64.73       72.30      7.27 o 
  -7   7   6      116.32       93.83     10.76 o 
  -6   7   6      249.79      210.17     13.76 o 
  -5   7   6      182.01      216.84     24.90 o 
  -4   7   6        2.58        7.01      2.37 o 
  -3   7   6      241.56      238.87     23.57 o 
  -2   7   6      127.31      111.71     10.95 o 
  -1   7   6      535.06      531.39     40.86 o 
   0   7   6      913.75      913.45     63.83 o 
   1   7   6      527.27      540.14     35.99 o 
   2   7   6       78.30       83.86      6.64 o 
   3   7   6      202.88      181.92      7.53 o 
   4   7   6      507.70      552.59     26.67 o 
   5   7   6       61.89       61.00      3.00 o 
   6   7   6      277.65      314.61     29.55 o 
   7   7   6      117.53      109.30     11.54 o 
   8   7   6      480.83      503.88     60.02 o 
   9   7   6      145.39      176.60     36.88 o 
  10   7   6       18.15       23.71      5.44 o 
  -7   8   6        4.34        8.47      5.10 o 
  -6   8   6      126.61      132.98     11.47 o 
  -5   8   6      147.58      165.39     17.18 o 
  -4   8   6        1.60        2.39      2.28 o 
  -3   8   6      398.33      393.08     34.33 o 
  -2   8   6      248.77      233.54     19.67 o 
  -1   8   6      238.13      216.21     19.82 o 
   0   8   6     1020.71     1008.46     34.91 o 
   1   8   6      172.85      165.96      6.31 o 
   2   8   6      103.82      114.75      5.45 o 
   3   8   6      754.97      737.18     39.74 o 
   4   8   6       43.34       43.45      9.89 o 
   5   8   6       95.76      105.21      6.31 o 
   6   8   6       82.63       93.64      9.00 o 
   7   8   6        0.80        2.67      2.89 o 
   8   8   6      345.07      382.52     38.96 o 
   9   8   6        4.71        6.14      3.92 o 
  10   8   6       13.29       21.03      6.05 o 
  -5   9   6      114.01      126.47     15.80 o 
  -4   9   6      226.19      202.32     24.23 o 
  -3   9   6        9.45        0.67      2.39 o 
  -2   9   6      106.41      101.09      9.25 o 
  -1   9   6      867.96      779.26     33.85 o 
   0   9   6      619.02      607.01     12.63 o 
   1   9   6       28.28       31.42      3.62 o 
   2   9   6      101.45      101.77      4.11 o 
   3   9   6        5.91        3.82      1.69 o 
   4   9   6      100.68       84.31     10.81 o 
   5   9   6      129.84      139.68      6.61 o 
   6   9   6       21.73       17.64      3.69 o 
   7   9   6      275.77      277.64     29.37 o 
   8   9   6       32.38       43.97      5.70 o 
   9   9   6      321.82      371.30     55.72 o 
  -5  10   6      101.44      130.95      8.48 o 
  -3  10   6       82.66       79.45      6.09 o 
  -2  10   6       21.49       27.72      3.97 o 
  -1  10   6      937.46      890.03     21.10 o 
   0  10   6       98.33      117.75     10.60 o 
   1  10   6      469.68      443.08     11.16 o 
   2  10   6      299.20      296.71      8.96 o 
   3  10   6       27.94       25.48      3.18 o 
   4  10   6      210.20      197.92     19.40 o 
   5  10   6      105.07      100.01      5.93 o 
   6  10   6        9.45        8.46      3.12 o 
   7  10   6      102.05       98.77      7.05 o 
   8  10   6      276.20      317.18     12.21 o 
   9  10   6       62.45       72.03     15.18 o 
  -5  11   6        6.60        8.42      4.46 o 
  -4  11   6      128.70      128.72     12.01 o 
  -3  11   6      175.40      198.04     13.85 o 
  -2  11   6       77.11       70.47      8.88 o 
  -1  11   6      644.15      610.35     21.54 o 
   0  11   6        7.20        5.72      3.36 o 
   1  11   6      237.15      284.48     14.70 o 
   2  11   6       52.13       60.81      5.07 o 
   3  11   6      218.79      227.16      6.75 o 
   4  11   6       46.82       48.25      3.62 o 
   5  11   6      485.86      415.79     49.40 o 
   6  11   6      244.55      245.79     13.12 o 
   7  11   6       15.40        8.73      3.78 o 
   8  11   6      287.29      300.88     12.28 o 
   9  11   6        8.42       12.13      4.82 o 
  -4  12   6       47.31       39.21      8.13 o 
  -3  12   6      112.19      123.97     12.04 o 
  -2  12   6       31.96       34.11      7.38 o 
  -1  12   6        6.72        8.54      4.94 o 
   0  12   6       32.85       48.18      7.50 o 
   1  12   6       65.46       57.78      7.85 o 
   2  12   6      104.75      102.80      9.54 o 
   3  12   6       14.17       14.19      3.49 o 
   4  12   6       23.44       22.62      4.06 o 
   5  12   6      514.89      454.65     60.95 o 
   6  12   6       79.43       73.83      6.58 o 
   7  12   6       12.50       12.55      4.09 o 
   8  12   6        5.87        9.34      4.31 o 
  -4  13   6       54.08       65.69     10.47 o 
  -3  13   6      176.19      201.17     14.98 o 
  -2  13   6        5.49        5.44      5.07 o 
  -1  13   6       18.75       15.98      5.82 o 
   0  13   6      109.99      127.10     11.63 o 
   1  13   6       70.34       78.63      9.60 o 
   2  13   6      263.76      262.01     15.13 o 
   3  13   6      625.56      648.56     22.39 o 
   4  13   6      520.12      548.35     20.32 o 
   6  13   6      272.54      223.08     13.98 o 
   7  13   6       76.65       85.87      7.29 o 
  -2  14   6        0.48        1.44      4.94 o 
  -1  14   6        0.50        3.50      4.72 o 
   0  14   6      145.01      171.75     13.91 o 
   1  14   6      297.14      314.88     17.63 o 
   2  14   6       57.99       41.96      7.69 o 
   3  14   6       51.14       63.50      8.69 o 
   4  14   6       12.51       20.79      6.32 o 
  -1  15   6       11.47       26.26      7.72 o 
   0  15   6       65.42       75.76     10.51 o 
   1  15   6      106.33      132.63     13.07 o 
   2  15   6      104.28      106.46     11.63 o 
   3  15   6        6.56        9.16      6.03 o 
  -2 -12   7        5.19        6.31      3.95 o 
  -1 -12   7        0.94       -0.63      3.25 o 
   0 -12   7        5.74        6.87      3.65 o 
   1 -12   7      106.90      122.47      8.61 o 
   2 -12   7        3.64        7.11      4.02 o 
   3 -12   7        4.13        7.57      4.21 o 
  -4 -11   7       11.01       18.79      6.75 o 
  -3 -11   7        1.53       -0.31      4.47 o 
  -2 -11   7       15.69       10.13      4.00 o 
  -1 -11   7        9.46       17.84      4.33 o 
   0 -11   7      123.30      122.08     12.77 o 
   1 -11   7        4.26        6.30      3.44 o 
   2 -11   7       49.23       48.31     11.01 o 
   3 -11   7        4.25        7.76      3.82 o 
   4 -11   7       56.22       62.14      8.94 o 
  -5 -10   7        6.23        5.00      5.75 o 
  -4 -10   7        0.22        4.35      4.53 o 
  -3 -10   7       10.82       19.31      4.32 o 
  -2 -10   7       67.04       60.68      6.10 o 
  -1 -10   7       51.71       51.22      5.68 o 
   0 -10   7       60.03       60.19      6.43 o 
   1 -10   7       97.83      101.98      7.20 o 
   2 -10   7        0.40        4.22      3.11 o 
   3 -10   7       80.78       91.34      7.11 o 
   4 -10   7      209.81      248.47     15.95 o 
   5 -10   7      171.53      162.57      9.52 o 
   6 -10   7      186.52      200.47     10.77 o 
  -5  -9   7       62.89       51.06      8.91 o 
  -4  -9   7       26.82       27.08      6.94 o 
  -3  -9   7        0.57        0.75      2.91 o 
  -2  -9   7      152.40      170.87     15.12 o 
  -1  -9   7        1.84        0.27      2.59 o 
   0  -9   7      364.63      360.65     20.28 o 
   1  -9   7       71.66       76.09      6.19 o 
   2  -9   7       51.58       62.22      6.94 o 
   3  -9   7        4.90       12.10      3.72 o 
   4  -9   7       12.47       13.16      3.78 o 
   5  -9   7       61.45       62.19      6.27 o 
   6  -9   7        6.14        2.22      3.41 o 
   7  -9   7       77.20       79.94      7.38 o 
  -6  -8   7        6.23       16.04      6.50 o 
  -5  -8   7       14.30       19.07      6.44 o 
  -4  -8   7        0.71        1.19      4.00 o 
  -3  -8   7        0.88       -0.44      3.08 o 
  -2  -8   7      694.10      760.11     87.42 o 
  -1  -8   7       65.88       67.84      5.85 o 
   0  -8   7      181.60      187.39      8.41 o 
   1  -8   7      124.39      108.55      6.66 o 
   2  -8   7        1.07        2.59      2.69 o 
   3  -8   7      256.03      243.67      9.81 o 
   4  -8   7       11.54        7.37      3.29 o 
   5  -8   7       85.76       79.07      6.48 o 
   6  -8   7       14.42       14.65      4.13 o 
   7  -8   7        7.67        6.18      3.84 o 
  -6  -7   7        0.81        1.50      5.13 o 
  -5  -7   7        0.56       -1.88      4.19 o 
  -4  -7   7       23.86       27.45      6.13 o 
  -3  -7   7      453.28      493.48     61.64 o 
  -2  -7   7        3.07        6.07      2.94 o 
  -1  -7   7       94.53       90.44      6.36 o 
   0  -7   7        5.83        5.40      2.66 o 
   1  -7   7      273.18      270.54     23.82 o 
   2  -7   7       43.19       42.13      4.48 o 
   3  -7   7      165.16      144.45     14.52 o 
   4  -7   7       47.39       33.05      4.42 o 
   5  -7   7      259.71      249.91     10.04 o 
   6  -7   7      101.53      106.53      7.22 o 
   7  -7   7       13.59       16.45      4.22 o 
   8  -7   7       74.56       69.29     10.47 o 
  -7  -6   7        2.06        8.96      4.01 o 
  -6  -6   7        0.37        2.68      3.12 o 
  -5  -6   7       81.81       82.84      9.46 o 
  -4  -6   7      280.92      290.14      9.88 o 
  -3  -6   7       28.03       30.92      4.10 o 
  -2  -6   7      463.89      494.29     26.86 o 
  -1  -6   7       14.81       15.20      3.23 o 
   0  -6   7      342.82      328.23     17.09 o 
   1  -6   7      263.56      290.30     33.24 o 
   2  -6   7       37.47       34.16      3.95 o 
   3  -6   7       72.57       73.26      5.34 o 
   4  -6   7      129.09      115.28      6.50 o 
   5  -6   7       44.05       44.57      4.78 o 
   6  -6   7      221.31      209.88      9.19 o 
   7  -6   7        1.49        4.03      5.07 o 
   8  -6   7       38.20       36.52      8.32 o 
  -7  -5   7       19.99       29.41      5.21 o 
  -6  -5   7      116.61      134.39     14.91 o 
  -5  -5   7      125.52      129.72     14.82 o 
  -4  -5   7        0.52        0.93      2.37 o 
  -3  -5   7     1025.65     1058.52     61.48 o 
  -2  -5   7      446.94      440.43     20.17 o 
  -1  -5   7      650.73      680.62     69.82 o 
   0  -5   7       90.16       91.81      5.44 o 
   1  -5   7        0.59       -2.27      1.57 o 
   2  -5   7        8.38        6.13      2.30 o 
   3  -5   7        0.98        1.42      2.06 o 
   4  -5   7       44.93       42.42      4.36 o 
   5  -5   7       76.05       83.03      5.64 o 
   6  -5   7       73.08       83.78      6.09 o 
   7  -5   7       66.43       72.98      9.07 o 
   8  -5   7       43.24       45.59      8.69 o 
   9  -5   7      298.11      328.17     19.23 o 
  -7  -4   7        1.42        1.94      3.42 o 
  -6  -4   7       78.56       81.43     17.21 o 
  -5  -4   7      487.12      471.02     56.76 o 
  -4  -4   7       99.37      105.84     20.24 o 
  -3  -4   7       53.05       53.05      3.60 o 
  -2  -4   7      411.92      407.74     20.99 o 
  -1  -4   7       37.05       33.18      2.70 o 
   0  -4   7       56.71       50.48      3.26 o 
   1  -4   7       45.91       47.07      2.77 o 
   2  -4   7      664.92      657.47     48.37 o 
   3  -4   7      438.92      404.89     22.64 o 
   4  -4   7       51.43       45.91      4.19 o 
   5  -4   7      581.82      577.20     20.06 o 
   6  -4   7       52.44       51.44      4.79 o 
   7  -4   7      342.56      340.18     16.60 o 
   8  -4   7       66.24       62.81      9.38 o 
   9  -4   7      109.52      120.94     12.35 o 
  -8  -3   7       32.50       33.64      8.13 o 
  -7  -3   7       11.32       15.08      4.63 o 
  -6  -3   7      415.02      381.09     58.86 o 
  -5  -3   7      113.75      134.29     16.13 o 
  -4  -3   7      116.49      126.92      6.98 o 
  -3  -3   7       48.62       45.98      3.38 o 
  -2  -3   7      470.38      443.06     25.14 o 
  -1  -3   7      156.00      166.43     10.01 o 
   0  -3   7      466.20      444.79     18.47 o 
   1  -3   7       66.94       67.69      3.87 o 
   2  -3   7      442.25      532.80     26.74 o 
   3  -3   7      638.59      638.36     40.73 o 
   4  -3   7      315.47      306.64     13.19 o 
   5  -3   7      142.15      138.14      6.44 o 
   6  -3   7       86.31       81.44      5.41 o 
   7  -3   7        0.53        4.22      4.35 o 
   8  -3   7      150.12      179.37     13.13 o 
   9  -3   7       82.94       86.51     10.69 o 
  10  -3   7       58.94       66.41     10.88 o 
  -8  -2   7       42.72       26.61      7.41 o 
  -7  -2   7      249.81      277.56     50.31 o 
  -6  -2   7        6.93       13.85      3.69 o 
  -5  -2   7      245.72      214.27     34.22 o 
  -4  -2   7        0.66        0.80      1.84 o 
  -3  -2   7       62.21       61.58      5.39 o 
  -2  -2   7       53.50       65.64      5.91 o 
  -1  -2   7      607.13      694.16     32.47 o 
   0  -2   7       61.89       61.80      3.78 o 
   1  -2   7      366.93      358.18     12.73 o 
   2  -2   7      146.68      170.76      9.50 o 
   3  -2   7       17.26       16.50      1.89 o 
   4  -2   7      645.15      608.51      8.84 o 
   5  -2   7       23.99       25.06      2.47 o 
   6  -2   7       57.09       40.92      8.62 o 
   7  -2   7       30.52       30.33      6.52 o 
   8  -2   7        2.90        3.72      4.81 o 
   9  -2   7        4.44       10.69      6.00 o 
  10  -2   7      296.31      396.77     21.35 o 
  -8  -1   7        1.01       -0.38      4.53 o 
  -7  -1   7      169.00      139.38     12.04 o 
  -6  -1   7      204.10      186.62     42.69 o 
  -5  -1   7       82.19       73.74     21.25 o 
  -4  -1   7       49.34       49.43      8.34 o 
  -3  -1   7        8.22        6.03      2.23 o 
  -2  -1   7      809.16      905.69     53.34 o 
  -1  -1   7       57.76       60.28      3.93 o 
   0  -1   7      450.76      463.29     16.95 o 
   1  -1   7     1087.03     1014.69     45.77 o 
   2  -1   7     1311.58     1351.17     32.49 o 
   3  -1   7       23.33       23.12      2.27 o 
   4  -1   7      155.24      153.26      4.93 o 
   5  -1   7        3.03        2.48      1.47 o 
   6  -1   7       15.29       18.38      2.43 o 
   7  -1   7       76.02       83.12      5.63 o 
   8  -1   7      212.21      208.50      9.03 o 
   9  -1   7      180.29      184.71     11.13 o 
  10  -1   7        4.79        2.19      6.85 o 
  -8   0   7        0.28       -2.09      3.94 o 
  -7   0   7        3.15        3.85      4.50 o 
  -6   0   7        0.51       -1.56      3.25 o 
  -5   0   7       11.08        5.91      2.82 o 
  -4   0   7      181.43      206.33     38.44 o 
  -3   0   7       11.94       13.42      2.15 o 
  -2   0   7      808.61      967.67     70.17 o 
  -1   0   7      676.98      767.08     47.00 o 
   0   0   7      141.84      119.84      7.18 o 
   1   0   7       83.42       66.67      3.48 o 
   2   0   7     3329.97     3308.94     96.80 o 
   3   0   7     3375.07     3487.69     40.88 o 
   4   0   7     1811.48     1820.03     14.62 o 
   5   0   7      237.16      235.07      6.59 o 
   6   0   7      303.91      306.12      6.91 o 
   7   0   7      155.97      154.58      7.18 o 
   8   0   7       40.27       44.41      4.91 o 
   9   0   7       13.61       17.10      5.46 o 
  10   0   7      147.63      154.99     33.14 o 
  -8   1   7       35.87       25.17      7.29 o 
  -7   1   7      181.74      140.73     12.07 o 
  -6   1   7       47.06       35.74      6.72 o 
  -5   1   7       29.51       13.79      4.69 o 
  -4   1   7      659.76      703.10    153.50 o 
  -3   1   7      307.67      383.04     39.97 o 
  -2   1   7      326.56      367.13     31.95 o 
  -1   1   7        1.09        3.95      1.13 o 
   0   1   7      158.55      133.19     13.02 o 
   1   1   7       41.58       58.02      3.06 o 
   2   1   7      106.28       94.37      6.01 o 
   3   1   7      587.58      570.34      7.66 o 
   4   1   7        8.39        7.75      1.65 o 
   5   1   7      555.02      570.24     10.88 o 
   6   1   7       49.87       42.74      3.11 o 
   7   1   7      329.54      347.35     23.81 o 
   8   1   7       62.48       62.34      9.44 o 
   9   1   7       12.25       15.85      4.16 o 
  10   1   7       88.54       96.05     18.29 o 
  -8   2   7       69.95       55.78      9.47 o 
  -7   2   7       51.06       46.15      8.00 o 
  -6   2   7       50.90       46.21      7.38 o 
  -5   2   7       89.89       73.38      8.07 o 
  -4   2   7     1040.88     1171.29    266.20 o 
  -3   2   7      244.47      288.57     34.91 o 
  -2   2   7        2.76        6.58      2.49 o 
  -1   2   7       39.24       52.67      6.41 o 
   0   2   7       41.39       73.62     16.35 o 
   1   2   7       62.48       84.67     11.55 o 
   2   2   7     1310.43     1495.59     64.62 o 
   3   2   7      923.43     1097.21     37.44 o 
   4   2   7        4.52        2.04      1.15 o 
   5   2   7       16.40       27.45      4.04 o 
   6   2   7      193.10      196.47     14.95 o 
   7   2   7      391.95      441.50     51.53 o 
   8   2   7       42.74       38.98      8.10 o 
   9   2   7       10.31       10.94      4.00 o 
  10   2   7        0.70        1.63      3.76 o 
  -8   3   7        0.28        0.50      4.85 o 
  -7   3   7        3.28        2.16      4.28 o 
  -6   3   7       63.13       48.56      7.85 o 
  -5   3   7      414.80      355.65     16.16 o 
  -4   3   7        5.76        4.86      2.76 o 
  -3   3   7      226.73      283.43     79.64 o 
  -2   3   7      537.88      572.72    121.34 o 
  -1   3   7      259.69      281.83     53.84 o 
   0   3   7       26.77       49.35      9.55 o 
   1   3   7      405.93      457.73     70.88 o 
   2   3   7     1242.03     1502.12    110.24 o 
   3   3   7      955.60     1145.98     61.06 o 
   4   3   7      186.06      195.49      7.42 o 
   5   3   7     1076.84     1049.17     91.00 o 
   6   3   7      838.80      871.63     97.61 o 
   7   3   7       77.74       82.63      8.54 o 
   8   3   7      323.72      349.48     47.85 o 
   9   3   7      109.22      115.23     14.10 o 
  10   3   7        9.07        5.78      4.02 o 
  -7   4   7       27.47       18.07      6.38 o 
  -6   4   7       71.36       54.40      7.94 o 
  -5   4   7       95.13       78.51      8.47 o 
  -4   4   7      140.64      156.69     21.62 o 
  -3   4   7       29.50       40.38      7.43 o 
  -2   4   7      487.13      552.36     67.07 o 
  -1   4   7      246.63      319.53     38.38 o 
   0   4   7       88.78      136.90     16.11 o 
   1   4   7      449.40      553.77     54.75 o 
   2   4   7      638.92      717.90     50.73 o 
   3   4   7      475.46      510.30     30.10 o 
   4   4   7      361.16      398.97     24.68 o 
   5   4   7      140.69      177.91     13.30 o 
   6   4   7       10.39       12.74      3.20 o 
   7   4   7      617.46      664.26     92.67 o 
   8   4   7        2.52        1.33      2.82 o 
   9   4   7       31.96       29.03      4.83 o 
  10   4   7       10.79       10.19      4.35 o 
  -7   5   7      197.36      159.11     13.16 o 
  -6   5   7       84.66       79.20      9.60 o 
  -5   5   7       50.75       67.30     12.48 o 
  -4   5   7       67.29       77.65     12.79 o 
  -3   5   7      933.30     1007.63    128.96 o 
  -2   5   7      244.42      273.57     28.25 o 
  -1   5   7        0.82        0.52      1.48 o 
   0   5   7      101.80      109.58     11.09 o 
   1   5   7      217.44      260.08     26.81 o 
   2   5   7      288.47      323.40     17.49 o 
   3   5   7     1477.05     1597.87    106.91 o 
   4   5   7      297.71      296.11     23.56 o 
   5   5   7      145.32      141.25      4.89 o 
   6   5   7      488.66      529.57     82.43 o 
   7   5   7      841.75      900.13    136.45 o 
   8   5   7        6.89       12.27      3.75 o 
   9   5   7       13.87       18.81      4.46 o 
  10   5   7       34.16       41.45      7.89 o 
  -7   6   7      125.86      107.93     11.57 o 
  -6   6   7       71.11       55.40      8.13 o 
  -5   6   7        1.01       -0.37      2.55 o 
  -4   6   7       16.07       20.03      3.02 o 
  -3   6   7      102.37      136.02     17.13 o 
  -2   6   7      100.76      110.56     12.35 o 
  -1   6   7      345.28      374.67     40.63 o 
   0   6   7       12.19       15.83      4.01 o 
   1   6   7      109.98      105.20      9.48 o 
   2   6   7      382.01      380.04     27.29 o 
   3   6   7     4618.45     4782.30    323.10 o 
   4   6   7      345.20      458.70     26.97 o 
   5   6   7      871.46      807.39    117.26 o 
   6   6   7       42.97       49.24      5.60 o 
   7   6   7      111.29      116.99     10.33 o 
   8   6   7       13.13       16.00      3.88 o 
   9   6   7       55.36       63.22     15.40 o 
  10   6   7       19.18       18.60      5.89 o 
  -7   7   7       61.41       44.96      8.57 o 
  -6   7   7       16.73       22.61      6.35 o 
  -5   7   7       10.62       14.92      3.20 o 
  -4   7   7       80.52      100.62     11.88 o 
  -3   7   7       27.16       26.50      3.29 o 
  -2   7   7      552.94      578.67     54.21 o 
  -1   7   7     1072.31     1092.49    102.37 o 
   0   7   7     1040.34     1103.56     84.54 o 
   1   7   7      571.10      605.50     35.96 o 
   2   7   7     1631.68     1734.01     94.35 o 
   3   7   7      476.71      470.00     27.60 o 
   4   7   7      580.82      646.47     46.04 o 
   5   7   7        3.94        7.37      1.55 o 
   6   7   7        5.58        5.27      2.69 o 
   7   7   7      228.22      253.73     36.93 o 
   8   7   7      299.22      341.87     62.75 o 
   9   7   7      151.11      177.68     21.32 o 
  10   7   7       11.36        7.95      4.48 o 
  -6   8   7        9.02        5.85      5.00 o 
  -5   8   7       24.47       28.97      3.84 o 
  -4   8   7       25.65       21.55      3.34 o 
  -3   8   7      961.28      942.35     95.11 o 
  -2   8   7       11.66        9.01      2.46 o 
  -1   8   7      262.95      273.45     19.59 o 
   0   8   7      259.31      249.32     13.31 o 
   1   8   7      782.78      775.34     38.90 o 
   2   8   7        1.24        0.34      1.58 o 
   3   8   7       24.38       32.52      2.99 o 
   4   8   7       26.99       33.74      3.97 o 
   5   8   7       40.42       35.30      5.09 o 
   6   8   7      131.84      136.63      7.57 o 
   7   8   7       16.29       15.87      3.83 o 
   8   8   7      852.87      965.50    113.90 o 
   9   8   7        7.41       13.06      4.52 o 
  10   8   7      104.77      122.09     13.80 o 
  -6   9   7       93.77       83.11     10.22 o 
  -5   9   7        0.46        0.63      2.66 o 
  -4   9   7      181.69      190.35     24.80 o 
  -3   9   7      264.10      277.19     26.20 o 
  -2   9   7       10.45       14.56      2.84 o 
  -1   9   7      261.80      261.58     13.69 o 
   0   9   7      759.87      779.22     42.95 o 
   1   9   7      135.32      136.51      5.43 o 
   2   9   7       71.96       80.53      5.46 o 
   3   9   7       24.89       29.25      2.99 o 
   4   9   7       13.89       17.00      3.52 o 
   5   9   7      124.43      128.10     14.60 o 
   6   9   7      161.13      164.46     11.55 o 
   7   9   7      153.36      160.20      9.94 o 
   8   9   7       17.32       27.46      5.09 o 
   9   9   7      178.90      189.09     12.07 o 
  -5  10   7       26.92       18.43      5.16 o 
  -4  10   7      220.06      242.72     12.41 o 
  -3  10   7      196.42      201.48     18.79 o 
  -2  10   7      339.19      305.09     27.91 o 
  -1  10   7       24.01       30.89      4.08 o 
   0  10   7     2170.01     2142.83     71.38 o 
   1  10   7     1409.88     1405.87     84.42 o 
   2  10   7      470.03      475.33     22.66 o 
   3  10   7      225.09      262.80     11.82 o 
   4  10   7      245.94      275.97     12.55 o 
   5  10   7        5.46        2.63      2.27 o 
   6  10   7      202.01      185.49     11.97 o 
   7  10   7      200.04      205.97      9.42 o 
   8  10   7      179.33      180.46      9.64 o 
   9  10   7       19.85       24.28      5.41 o 
  -5  11   7      166.84      199.38     10.81 o 
  -4  11   7      211.28      235.30     11.10 o 
  -3  11   7      272.46      329.20     12.47 o 
  -2  11   7       40.41       37.83      7.44 o 
  -1  11   7       62.32       45.80      4.99 o 
   0  11   7       35.20       35.86      4.42 o 
   1  11   7      838.74      846.78     16.31 o 
   2  11   7       33.26       31.50      4.15 o 
   3  11   7        4.77        2.76      2.56 o 
   4  11   7       86.91      108.18      5.32 o 
   5  11   7      341.66      333.92     15.73 o 
   6  11   7      130.87      127.41      9.97 o 
   7  11   7        7.97       11.39      3.90 o 
   8  11   7       62.75       66.68      6.83 o 
   9  11   7       13.67       13.00      4.95 o 
  -4  12   7        3.41       -2.15      3.95 o 
  -3  12   7       14.08       20.51      6.94 o 
  -2  12   7      104.45      116.44     11.26 o 
  -1  12   7        0.80       -2.85      3.81 o 
   0  12   7       43.95       50.84      7.85 o 
   1  12   7      397.45      391.55     17.73 o 
   2  12   7      181.36      183.16     10.80 o 
   3  12   7       61.37       66.55     11.97 o 
   4  12   7        1.43        3.51      2.51 o 
   5  12   7      388.53      371.72     16.98 o 
   6  12   7       70.51       76.26      9.19 o 
   7  12   7        3.34        2.28      4.72 o 
   8  12   7        1.11        0.35      3.52 o 
  -3  13   7       27.10       49.59      9.04 o 
  -2  13   7       98.02      101.37     11.19 o 
  -1  13   7       15.74        8.25      5.41 o 
   0  13   7       13.76       13.16      5.69 o 
   1  13   7      294.12      305.91     16.60 o 
   2  13   7      327.47      331.77     16.92 o 
   3  13   7        8.40        3.81      4.72 o 
   5  13   7       42.72       43.12      7.50 o 
   6  13   7      319.46      312.94     16.66 o 
   7  13   7       92.21      109.49     11.63 o 
  -2  14   7        8.65       17.07      7.35 o 
  -1  14   7       76.55       80.67     10.91 o 
   0  14   7       92.70       98.27     11.47 o 
   1  14   7      112.13      132.91     12.66 o 
   2  14   7       14.74       18.48      6.38 o 
   3  14   7       12.52       17.45      6.07 o 
   4  14   7       38.19       39.18      7.79 o 
   0  15   7       17.12       13.29      6.94 o 
   1  15   7      188.83      229.78     16.23 o 
   2  15   7       21.58       20.14      6.88 o 
   3  15   7       26.86       35.55      8.04 o 
  -2 -11   8        2.06       -0.18      3.21 o 
  -1 -11   8        0.39       -1.27      2.96 o 
   0 -11   8       25.15       40.27     10.77 o 
   1 -11   8        9.84       14.09      7.21 o 
   2 -11   8        0.43        3.33      3.47 o 
   3 -11   8        6.46        6.18      3.84 o 
   4 -11   8      108.24      100.74     10.32 o 
  -4 -10   8        2.45       -0.34      4.28 o 
  -3 -10   8       34.04       36.30      7.88 o 
  -2 -10   8       17.60       17.55      4.45 o 
  -1 -10   8        4.45        3.55      3.26 o 
   0 -10   8        8.86       11.05      3.86 o 
   1 -10   8       19.55       24.09      4.72 o 
   2 -10   8      243.62      250.63     11.15 o 
   3 -10   8        0.78        1.32      3.13 o 
   4 -10   8      245.04      241.17     24.84 o 
   5 -10   8      183.41      193.89     11.44 o 
  -4  -9   8        1.77       -1.13      4.03 o 
  -3  -9   8       58.06       74.40     13.66 o 
  -2  -9   8       23.92       24.49      4.62 o 
  -1  -9   8        0.22        2.46      2.92 o 
   0  -9   8        1.78        1.30      2.70 o 
   1  -9   8        0.24       -0.14      2.68 o 
   2  -9   8      121.78      119.10      7.80 o 
   3  -9   8       10.83       12.20      3.95 o 
   4  -9   8        4.86        3.40      3.07 o 
   5  -9   8       35.34       39.28      5.69 o 
   6  -9   8        0.91       -0.99      3.31 o 
  -5  -8   8       16.40       21.23      6.85 o 
  -4  -8   8        5.61        0.13      4.16 o 
  -3  -8   8      173.23      189.16     22.78 o 
  -2  -8   8      620.46      657.67     81.56 o 
  -1  -8   8      101.96       97.95      6.96 o 
   0  -8   8       99.66      107.29      7.00 o 
   1  -8   8      372.94      331.86     36.52 o 
   2  -8   8      118.08      131.11     14.21 o 
   3  -8   8      197.77      187.61     18.85 o 
   4  -8   8       54.81       63.64      6.05 o 
   5  -8   8       52.83       55.86      6.02 o 
   6  -8   8       82.54       88.13      7.17 o 
   7  -8   8        0.13        0.05      3.27 o 
  -6  -7   8        8.65       20.79      7.22 o 
  -5  -7   8       92.78      111.50     11.07 o 
  -4  -7   8        8.00        5.35      4.47 o 
  -3  -7   8      230.27      267.37     23.18 o 
  -2  -7   8      567.87      621.02     44.71 o 
  -1  -7   8       92.37       86.21      6.32 o 
   0  -7   8      244.40      257.83     22.76 o 
   1  -7   8      100.83       98.13      6.43 o 
   2  -7   8      219.85      220.16     15.60 o 
   3  -7   8       80.48       89.89      9.40 o 
   4  -7   8       72.92       63.55      5.75 o 
   5  -7   8      208.22      188.00      9.07 o 
   6  -7   8       61.98       62.12      6.08 o 
   7  -7   8       50.93       44.14      5.85 o 
   8  -7   8        0.78       -0.06      5.25 o 
  -6  -6   8       47.94       62.63      9.29 o 
  -5  -6   8       77.97       80.64      9.50 o 
  -4  -6   8       53.03       58.84      7.97 o 
  -3  -6   8      236.83      270.65     23.39 o 
  -2  -6   8      247.83      276.42     26.44 o 
  -1  -6   8      771.84      816.19     41.99 o 
   0  -6   8       64.19       56.26      4.90 o 
   1  -6   8      262.03      250.66     25.73 o 
   2  -6   8       14.91       16.38      3.35 o 
   3  -6   8      128.43      128.60      6.90 o 
   4  -6   8        0.77        0.84      2.48 o 
   5  -6   8       19.58       17.69      3.80 o 
   6  -6   8      152.85      142.10      8.69 o 
   7  -6   8       10.58        9.93      3.67 o 
   8  -6   8        0.18        0.88      4.88 o 
  -7  -5   8       11.03        5.44      5.10 o 
  -6  -5   8        0.75        5.86      3.51 o 
  -5  -5   8       67.34       78.88     15.82 o 
  -4  -5   8       21.59       24.88      3.95 o 
  -3  -5   8        2.39        1.29      1.96 o 
  -2  -5   8        8.29        9.16      4.63 o 
  -1  -5   8      177.07      183.19      9.10 o 
   0  -5   8       19.65       20.05      3.36 o 
   1  -5   8       17.63       13.62      2.96 o 
   2  -5   8        8.74        7.66      2.66 o 
   3  -5   8      117.49      118.99      6.47 o 
   4  -5   8       31.62       29.72      3.91 o 
   5  -5   8      166.90      156.26      7.59 o 
   6  -5   8        1.95        4.26      2.99 o 
   7  -5   8      132.87      141.17     12.23 o 
   8  -5   8       54.06       54.65      9.16 o 
   9  -5   8       16.38       25.58      8.32 o 
  -7  -4   8       64.44       60.75      9.22 o 
  -6  -4   8        1.92        7.10      3.51 o 
  -5  -4   8      308.95      283.43     40.47 o 
  -4  -4   8        2.45        1.41      2.47 o 
  -3  -4   8      299.19      335.61     19.65 o 
  -2  -4   8      938.70      938.03     64.33 o 
  -1  -4   8      132.00      130.80      8.09 o 
   0  -4   8      107.03      107.31      6.00 o 
   1  -4   8      585.11      604.95     55.08 o 
   2  -4   8      522.71      473.86     37.13 o 
   3  -4   8       45.07       40.46      4.02 o 
   4  -4   8       71.73       65.66      5.03 o 
   5  -4   8      341.02      330.35     12.46 o 
   6  -4   8       99.84       92.19      6.10 o 
   7  -4   8       50.51       57.44      8.41 o 
   8  -4   8        3.26        6.75      5.19 o 
   9  -4   8       69.92       98.52     12.10 o 
  -7  -3   8        1.11        2.00      4.85 o 
  -6  -3   8       38.90       21.95      6.03 o 
  -5  -3   8      285.23      299.47     53.81 o 
  -4  -3   8       27.89       23.02      3.59 o 
  -3  -3   8       16.37       12.41      2.40 o 
  -2  -3   8        5.07        5.53      1.84 o 
  -1  -3   8      825.56      753.82     57.59 o 
   0  -3   8       75.51       77.91      5.15 o 
   1  -3   8      409.92      402.23     19.02 o 
   2  -3   8      173.38      163.25     11.12 o 
   3  -3   8      151.85      148.76      8.29 o 
   4  -3   8       43.09       41.69      5.21 o 
   5  -3   8       25.70       26.69      3.54 o 
   6  -3   8      242.92      244.88      8.94 o 
   7  -3   8        0.37       -2.60      3.69 o 
   8  -3   8       38.07       35.77      7.66 o 
   9  -3   8        4.57        0.13      5.50 o 
  -7  -2   8       33.28       29.77      7.47 o 
  -6  -2   8        3.70        1.91      3.94 o 
  -5  -2   8       30.25       29.64      6.16 o 
  -4  -2   8      650.72      620.84     92.06 o 
  -3  -2   8       11.99       10.07      2.98 o 
  -2  -2   8      133.92      150.34      9.88 o 
  -1  -2   8     2279.37     2262.92    116.91 o 
   0  -2   8        6.85        7.25      1.64 o 
   1  -2   8        1.04        2.00      1.21 o 
   2  -2   8       28.96       26.78      2.29 o 
   3  -2   8      204.72      199.85      6.74 o 
   4  -2   8      121.17      118.30      4.37 o 
   5  -2   8        9.66       10.57      2.78 o 
   6  -2   8       83.33       83.15      6.41 o 
   7  -2   8      390.00      431.07     17.63 o 
   8  -2   8      152.55      175.81     13.10 o 
   9  -2   8       13.06       16.20      6.78 o 
  10  -2   8      334.71      388.01     20.95 o 
  -7  -1   8       26.87       23.67      6.66 o 
  -6  -1   8       21.02        9.41      4.81 o 
  -5  -1   8        1.40       -1.97      2.85 o 
  -4  -1   8      464.15      376.32     15.76 o 
  -3  -1   8      180.23      183.47     15.87 o 
  -2  -1   8        2.84        5.01      1.77 o 
  -1  -1   8       58.43       57.61      3.19 o 
   0  -1   8      684.93      631.69     26.19 o 
   1  -1   8       31.69       26.60      2.20 o 
   2  -1   8      607.78      584.41     29.95 o 
   3  -1   8       11.00       11.11      1.80 o 
   4  -1   8      424.40      455.28     14.12 o 
   5  -1   8      229.61      246.91      6.33 o 
   6  -1   8      468.06      449.60      8.75 o 
   7  -1   8       32.19       35.72      4.27 o 
   8  -1   8        1.37        1.52      2.60 o 
   9  -1   8       11.28       16.51      6.63 o 
  10  -1   8        5.19       11.32      7.88 o 
  -7   0   8        1.44        2.34      4.50 o 
  -6   0   8      111.31       99.52     10.07 o 
  -5   0   8      173.80      127.66     10.41 o 
  -4   0   8       50.72       64.92      5.47 o 
  -3   0   8      599.28      577.65     92.02 o 
  -2   0   8        2.63        3.17      1.61 o 
  -1   0   8        1.74        1.05      1.23 o 
   0   0   8     1078.95     1024.21     48.50 o 
   1   0   8      333.16      330.41     13.03 o 
   2   0   8     3079.88     3028.00     96.59 o 
   3   0   8     3379.99     3319.44     52.24 o 
   4   0   8      308.52      331.13      9.29 o 
   5   0   8      213.47      223.12      5.90 o 
   6   0   8      537.57      515.91     15.50 o 
   7   0   8       75.45       78.74      5.51 o 
   8   0   8        2.19       -0.20      2.59 o 
   9   0   8       12.51        7.57      3.58 o 
  10   0   8      227.28      225.43     39.08 o 
  -7   1   8      144.90      132.22     12.35 o 
  -6   1   8        0.38       -4.74      3.16 o 
  -5   1   8       26.18       29.45      6.07 o 
  -4   1   8      411.88      407.65     84.62 o 
  -3   1   8       52.88       46.80      8.47 o 
  -2   1   8      507.33      518.91     93.99 o 
  -1   1   8        1.41        0.62      1.89 o 
   0   1   8       20.23       17.05      1.96 o 
   1   1   8       17.67       23.73      3.12 o 
   2   1   8      194.20      213.45     11.26 o 
   3   1   8      315.47      278.83      5.76 o 
   4   1   8        3.77        3.34      1.47 o 
   5   1   8        2.62        3.08      1.64 o 
   6   1   8       14.59       17.04      2.45 o 
   7   1   8      158.50      163.60     13.59 o 
   8   1   8        0.74        0.45      2.75 o 
   9   1   8        7.92        4.68      3.55 o 
  10   1   8      197.31      210.80     24.14 o 
  -7   2   8        2.32        1.59      4.44 o 
  -6   2   8        5.34        4.78      4.31 o 
  -5   2   8      161.75      131.79     10.69 o 
  -4   2   8     1640.23     1842.08    457.44 o 
  -3   2   8        1.85        7.52      2.98 o 
  -2   2   8       18.18       19.22      6.35 o 
  -1   2   8       55.34       52.25     10.74 o 
   0   2   8     2287.39     2528.66    436.05 o 
   1   2   8      803.96      932.17    128.96 o 
   2   2   8        7.09       11.05      5.60 o 
   3   2   8       24.24       30.58      2.34 o 
   4   2   8     1387.89     1404.00     68.76 o 
   5   2   8      315.79      314.24     15.66 o 
   6   2   8        9.85        8.90      2.11 o 
   7   2   8     1007.68     1055.21    103.82 o 
   8   2   8       30.65       36.35      4.80 o 
   9   2   8       99.89      104.67     11.93 o 
  10   2   8      104.81      112.50      8.30 o 
  -7   3   8        0.29        0.97      4.60 o 
  -6   3   8       15.25       11.63      5.41 o 
  -5   3   8       67.28       52.12      7.54 o 
  -4   3   8     1166.18     1359.30    361.47 o 
  -3   3   8       17.57       15.39      3.36 o 
  -2   3   8      129.44      139.40     42.07 o 
  -1   3   8      209.32      224.68     45.37 o 
   0   3   8       53.95       57.57     10.51 o 
   1   3   8        6.74       13.62      2.44 o 
   2   3   8       19.11       39.96      7.80 o 
   3   3   8       46.90       61.05      4.31 o 
   4   3   8       22.94       28.44      2.44 o 
   5   3   8       30.48       14.20      6.76 o 
   6   3   8      156.88      164.15     22.12 o 
   7   3   8      177.56      200.79     23.20 o 
   8   3   8      102.89      107.50     12.66 o 
   9   3   8       83.94       88.59      7.05 o 
  10   3   8        0.63        3.26      3.70 o 
  -7   4   8      330.70      274.08     17.20 o 
  -6   4   8      295.08      242.13     15.20 o 
  -5   4   8       31.44       26.98      6.13 o 
  -4   4   8      177.16      219.47     57.28 o 
  -3   4   8     1291.50     1407.29    376.68 o 
  -2   4   8      178.09      231.01     29.27 o 
  -1   4   8      490.39      654.11     73.67 o 
   0   4   8     1603.48     1922.04    211.45 o 
   1   4   8      339.48      382.87     63.61 o 
   2   4   8      407.95      422.25     65.66 o 
   3   4   8      214.00      217.45     17.27 o 
   4   4   8      234.01      304.37     22.06 o 
   5   4   8     2611.19     2518.46     40.62 o 
   6   4   8       80.24       86.62     12.98 o 
   7   4   8      145.40      164.72     14.85 o 
   8   4   8       20.40       29.94      4.65 o 
   9   4   8       79.84       90.37      9.58 o 
  10   4   8       14.07       17.15      4.90 o 
  -7   5   8       13.29        6.47      5.28 o 
  -6   5   8       56.89       43.90      7.97 o 
  -5   5   8      166.94      170.91     33.33 o 
  -4   5   8      125.67      132.97     17.38 o 
  -3   5   8      208.92      226.20     24.10 o 
  -2   5   8       49.59       58.55      6.54 o 
  -1   5   8      104.11      131.30     14.12 o 
   0   5   8      146.02      133.14     17.99 o 
   1   5   8      479.13      554.92     53.16 o 
   2   5   8      271.54      272.58     23.74 o 
   3   5   8     1067.36     1154.72    148.34 o 
   4   5   8      171.14      205.64     13.51 o 
   5   5   8      252.10      298.70     19.64 o 
   6   5   8        0.63        1.03      2.30 o 
   7   5   8      324.66      348.17     53.70 o 
   8   5   8      188.10      199.31     35.17 o 
   9   5   8       13.52       12.55      4.21 o 
  10   5   8        5.71        3.25      4.19 o 
  -7   6   8      136.28      115.40     12.23 o 
  -6   6   8       69.03       42.43      7.85 o 
  -5   6   8       39.65       39.70      5.98 o 
  -4   6   8       11.56        9.57      2.67 o 
  -3   6   8      327.75      390.34     50.33 o 
  -2   6   8      320.98      356.22     42.88 o 
  -1   6   8       47.99       51.94      5.45 o 
   0   6   8      998.75     1072.76    101.17 o 
   1   6   8      997.08     1044.40     94.33 o 
   2   6   8      186.96      214.71     14.55 o 
   3   6   8     1063.69     1229.72    106.55 o 
   4   6   8       18.60       24.38      2.53 o 
   5   6   8      142.20      153.29     11.07 o 
   6   6   8      207.40      221.89     34.78 o 
   7   6   8       12.79       12.68      3.51 o 
   8   6   8        1.40        2.83      3.11 o 
   9   6   8       58.76       60.97     10.21 o 
  10   6   8       19.55       17.47      4.97 o 
  -6   7   8       11.14        9.44      5.35 o 
  -5   7   8       46.71       53.17      7.22 o 
  -4   7   8       22.44       18.55      3.79 o 
  -3   7   8       69.22       71.29      7.82 o 
  -2   7   8       64.61       71.14      8.45 o 
  -1   7   8      703.82      729.08     70.78 o 
   0   7   8      626.88      647.82     56.23 o 
   1   7   8      200.26      190.35     12.73 o 
   2   7   8      260.71      287.66     23.56 o 
   3   7   8      257.67      276.46     18.06 o 
   4   7   8      323.92      391.83     32.30 o 
   5   7   8      163.92      161.35     15.12 o 
   6   7   8      231.84      240.63     26.95 o 
   7   7   8       33.72       32.13      4.99 o 
   8   7   8       43.69       47.04      8.77 o 
   9   7   8      418.46      426.05     50.79 o 
  10   7   8       13.82       13.33      5.71 o 
  -6   8   8      144.20      133.13     12.44 o 
  -5   8   8       20.43       20.51      3.78 o 
  -4   8   8        3.21       -1.48      2.36 o 
  -3   8   8      261.78      262.11     28.91 o 
  -2   8   8      293.93      308.76     31.95 o 
  -1   8   8       52.43       52.23      4.16 o 
   0   8   8       23.55       25.25      3.07 o 
   1   8   8      367.43      405.23     23.47 o 
   2   8   8       31.99       33.17      4.18 o 
   3   8   8        8.24        9.49      2.27 o 
   4   8   8      140.04      150.44     14.33 o 
   5   8   8      442.63      540.63     44.20 o 
   6   8   8      211.22      193.79      9.72 o 
   7   8   8       46.04       43.50      6.60 o 
   8   8   8      978.25     1045.36    126.60 o 
   9   8   8       17.35       18.45      4.95 o 
  10   8   8       41.67       49.90      6.99 o 
  -5   9   8      309.32      306.24     40.74 o 
  -4   9   8        1.36        0.77      2.57 o 
  -3   9   8        0.57        0.01      2.43 o 
  -2   9   8      123.60      149.30     15.76 o 
  -1   9   8      187.72      177.31     16.52 o 
   0   9   8      563.88      571.82     32.33 o 
   1   9   8        2.11        1.93      2.03 o 
   2   9   8      299.82      324.75     19.54 o 
   3   9   8        1.39       -1.87      1.71 o 
   4   9   8     1209.23     1323.55     93.07 o 
   5   9   8      410.67      490.39     40.46 o 
   6   9   8      102.16       94.24      9.19 o 
   7   9   8       62.32       69.78      6.58 o 
   8   9   8        0.61       -0.12      3.80 o 
   9   9   8       83.66       87.52      7.89 o 
  -5  10   8      261.22      275.25     31.24 o 
  -4  10   8        0.64       -0.11      2.72 o 
  -3  10   8       18.28        7.14      2.96 o 
  -2  10   8      169.40      183.98     14.05 o 
  -1  10   8      112.67      106.07      7.65 o 
   0  10   8     1164.89     1229.76     57.38 o 
   1  10   8      382.17      388.02     19.25 o 
   2  10   8      183.98      203.50     12.66 o 
   3  10   8      427.76      464.57     19.63 o 
   4  10   8      200.49      210.24      9.73 o 
   5  10   8        3.39        1.37      2.14 o 
   6  10   8       46.51       49.18      7.57 o 
   7  10   8        7.42       15.73      6.25 o 
   8  10   8      309.78      303.22     15.63 o 
   9  10   8      109.63      113.32      8.75 o 
  -4  11   8      257.15      353.68     16.79 o 
  -3  11   8        0.66        7.74      4.07 o 
  -2  11   8       72.48       79.00      5.46 o 
  -1  11   8       27.80       21.41      3.48 o 
   0  11   8       28.64       31.25      3.83 o 
   1  11   8       74.39       83.75      5.40 o 
   2  11   8      113.98      117.22      5.77 o 
   3  11   8       34.40       32.94      5.01 o 
   4  11   8        5.50        2.79      2.36 o 
   5  11   8      107.90      100.77      9.88 o 
   6  11   8       88.33       83.01      9.66 o 
   7  11   8       66.22       51.15      8.41 o 
   8  11   8       21.03       19.85      7.03 o 
  -4  12   8        5.89        7.69      4.67 o 
  -3  12   8        0.84        4.34      3.98 o 
  -2  12   8      145.08      178.41     10.02 o 
  -1  12   8       50.31       52.87      6.02 o 
   0  12   8      361.96      369.81     16.19 o 
   1  12   8       28.64       36.62      4.03 o 
   2  12   8      111.40      112.08      7.81 o 
   3  12   8      169.79      190.24      7.19 o 
   4  12   8      127.86      159.53     12.16 o 
   5  12   8      480.93      457.83     19.13 o 
   6  12   8       60.34       51.75      8.25 o 
   7  12   8       48.65       48.28      8.47 o 
   8  12   8       20.24       13.23      6.82 o 
  -3  13   8      106.43      111.45      9.01 o 
  -2  13   8        9.22       10.55      4.45 o 
  -1  13   8       89.62       94.92      7.84 o 
   0  13   8        9.66        6.41      5.41 o 
   1  13   8       21.32       38.49      7.79 o 
   2  13   8      126.92      150.66     11.65 o 
   3  13   8      191.95      196.55      7.61 o 
   4  13   8        2.47        2.05      2.65 o 
   5  13   8        2.01        5.03      5.03 o 
   6  13   8       91.42       99.46     10.94 o 
   7  13   8       83.97       80.10     10.60 o 
  -2  14   8       14.20       21.59      5.47 o 
  -1  14   8       96.86      112.78     12.54 o 
   1  14   8      213.44      231.28     15.63 o 
   2  14   8       42.84       56.44      8.88 o 
   3  14   8      233.94      254.79     11.19 o 
   4  14   8       29.48       28.07      5.16 o 
   0  15   8       39.45       28.89      8.19 o 
   1  15   8      151.16      162.74     14.13 o 
   3  15   8       16.20       15.37      4.76 o 
   4  15   8       15.24       16.10      4.60 o 
   0 -11   9        1.83        4.74      5.30 o 
   1 -11   9       15.61       11.72      4.37 o 
   2 -11   9        1.07        2.51      3.61 o 
  -2 -10   9        1.91        0.29      3.27 o 
  -1 -10   9        0.85       -2.35      2.91 o 
   0 -10   9        2.67        4.34      3.47 o 
   1 -10   9        3.15        2.95      3.37 o 
   2 -10   9       12.65        9.82      3.91 o 
   3 -10   9       89.02      102.46      8.00 o 
   4 -10   9      105.97      133.43      9.21 o 
  -4  -9   9       36.74       43.84      8.69 o 
  -3  -9   9        9.15        4.16      5.07 o 
  -2  -9   9        1.01        0.99      3.25 o 
  -1  -9   9       15.60       13.03      3.96 o 
   0  -9   9      145.24      152.65     12.52 o 
   1  -9   9        1.39       -0.24      2.82 o 
   2  -9   9       24.67       31.65      6.03 o 
   3  -9   9       10.89       11.02      3.95 o 
   4  -9   9        3.66        9.16      3.83 o 
   5  -9   9        1.14        1.46      3.38 o 
  -4  -8   9      119.10      130.13     12.19 o 
  -3  -8   9       86.61       87.05     12.68 o 
  -2  -8   9      274.01      319.88     14.66 o 
  -1  -8   9       86.00       94.09      7.03 o 
   0  -8   9       54.52       57.61     10.27 o 
   1  -8   9       42.37       48.17      5.89 o 
   2  -8   9       85.88       96.22      7.33 o 
   3  -8   9       63.27       72.63      6.32 o 
   4  -8   9       93.91       96.81      7.15 o 
   5  -8   9       11.65       10.52      4.69 o 
   6  -8   9      121.39      120.28     12.79 o 
  -5  -7   9        0.41        5.00      5.41 o 
  -4  -7   9       29.95       38.27      7.57 o 
  -3  -7   9        1.69        0.92      3.03 o 
  -2  -7   9      393.38      447.78     53.07 o 
  -1  -7   9       75.68       82.06      6.36 o 
   0  -7   9       52.78       62.09      5.57 o 
   1  -7   9       70.86       71.46      5.90 o 
   2  -7   9        9.96       12.51      3.45 o 
   3  -7   9        2.44       -0.20      2.57 o 
   4  -7   9       65.38       60.69      5.92 o 
   5  -7   9       14.90       12.45      3.84 o 
   6  -7   9       94.42       86.92      7.21 o 
   7  -7   9       26.11       40.21      5.80 o 
  -5  -6   9      183.74      184.00     13.48 o 
  -4  -6   9       19.64       23.54      6.03 o 
  -3  -6   9       10.64       13.06      3.64 o 
  -2  -6   9       67.31       72.19      5.96 o 
  -1  -6   9      241.98      234.19     29.98 o 
   0  -6   9       41.28       44.17      4.80 o 
   1  -6   9       62.60       67.00      6.30 o 
   2  -6   9       23.29       16.52      3.47 o 
   3  -6   9      328.95      340.98     19.07 o 
   4  -6   9       97.23       96.07      6.57 o 
   5  -6   9       11.28       11.59      3.55 o 
   6  -6   9       96.72      106.13      7.27 o 
   7  -6   9      273.80      278.99     16.87 o 
   8  -6   9        8.48       11.32      6.50 o 
  -6  -5   9        0.23       -2.03      4.16 o 
  -5  -5   9        5.35        8.22      4.85 o 
  -4  -5   9       50.14       46.21      7.16 o 
  -3  -5   9        7.40       10.92      3.41 o 
  -2  -5   9      246.54      262.17     24.98 o 
  -1  -5   9       79.74       96.71      6.30 o 
   0  -5   9      711.13      721.86     63.89 o 
   1  -5   9        1.37        2.11      2.39 o 
   2  -5   9        0.30       -1.84      1.89 o 
   3  -5   9      297.02      276.91     15.76 o 
   4  -5   9       27.84       23.75      3.93 o 
   5  -5   9       26.73       26.25      4.09 o 
   6  -5   9        9.38        7.61      3.28 o 
   7  -5   9      161.20      154.39     10.04 o 
   8  -5   9       15.16       16.54      6.82 o 
  -6  -4   9       23.71       16.45      6.28 o 
  -5  -4   9      180.55      161.99     12.07 o 
  -4  -4   9       81.56       84.48      9.60 o 
  -3  -4   9        0.43        0.71      1.91 o 
  -2  -4   9      137.17      138.91      8.54 o 
  -1  -4   9      928.03      970.87     49.34 o 
   0  -4   9      865.46      854.00     83.20 o 
   1  -4   9      278.02      257.94     17.21 o 
   2  -4   9      151.59      134.67     20.62 o 
   3  -4   9       47.62       43.88      6.64 o 
   4  -4   9      170.76      164.45      8.65 o 
   5  -4   9      203.98      198.51      8.52 o 
   6  -4   9       21.99       22.36      4.03 o 
   7  -4   9       31.35       31.20      7.10 o 
   8  -4   9      164.53      179.00     14.13 o 
   9  -4   9       41.79       43.52      9.22 o 
  -6  -3   9       37.33       34.27      7.32 o 
  -5  -3   9      216.26      166.68     12.16 o 
  -4  -3   9       41.72       20.64      5.32 o 
  -3  -3   9      113.59      108.73      8.85 o 
  -2  -3   9       33.44       30.82      5.24 o 
  -1  -3   9       37.95       20.53      7.62 o 
   0  -3   9       49.74       41.65      3.86 o 
   1  -3   9       86.02       77.62      7.12 o 
   2  -3   9      326.24      326.52     20.07 o 
   3  -3   9       43.48       37.67      3.88 o 
   4  -3   9      329.86      300.69      9.44 o 
   5  -3   9      298.88      289.15      9.65 o 
   6  -3   9       13.31       11.80      3.17 o 
   7  -3   9      106.25      107.24     10.07 o 
   8  -3   9        0.75        0.63      4.66 o 
   9  -3   9       39.08       43.40      8.94 o 
  -7  -2   9        5.14        4.72      5.16 o 
  -6  -2   9       77.17       65.97      9.10 o 
  -5  -2   9       50.49       48.56      7.63 o 
  -4  -2   9       43.66       32.02      6.16 o 
  -3  -2   9        1.07       -0.52      2.33 o 
  -2  -2   9        2.42        8.64      3.87 o 
  -1  -2   9      523.30      539.37     25.00 o 
   0  -2   9     1206.78     1180.09     75.92 o 
   1  -2   9       11.26       11.96      2.21 o 
   2  -2   9       85.02       87.70      4.88 o 
   3  -2   9      650.79      680.87     32.33 o 
   4  -2   9     2466.79     2325.49     78.95 o 
   5  -2   9      167.17      160.44      7.16 o 
   6  -2   9       18.51       14.26      3.24 o 
   7  -2   9        9.83        8.38      5.10 o 
   8  -2   9        2.04       -0.88      4.44 o 
   9  -2   9       43.34       45.84      8.94 o 
  -7  -1   9        6.68       10.22      5.72 o 
  -6  -1   9       11.89        5.78      4.91 o 
  -5  -1   9       18.09       14.82      5.28 o 
  -4  -1   9       12.75       16.62      3.82 o 
  -3  -1   9      170.97      169.15     24.47 o 
  -2  -1   9        7.03        4.05      2.35 o 
  -1  -1   9      372.50      376.07     25.39 o 
   0  -1   9       24.02       19.62      2.42 o 
   1  -1   9      849.05      789.29     36.45 o 
   2  -1   9      185.22      176.20      7.78 o 
   3  -1   9      221.93      215.05      7.09 o 
   4  -1   9       42.33       33.78      2.83 o 
   5  -1   9        2.63        3.63      1.79 o 
   6  -1   9       62.18       49.41      3.63 o 
   7  -1   9       33.17       37.65      4.35 o 
   8  -1   9      166.53      176.40     12.66 o 
   9  -1   9       14.40       16.57      6.72 o 
  10  -1   9       75.96      101.87     12.19 o 
  -7   0   9       40.12       42.74      8.72 o 
  -6   0   9       10.47        5.03      4.60 o 
  -5   0   9       13.35        7.50      4.50 o 
  -4   0   9      175.96      172.29     21.29 o 
  -3   0   9      190.66      184.15     36.78 o 
  -2   0   9      231.00      218.43     26.76 o 
  -1   0   9        4.32        4.14      2.37 o 
   0   0   9      460.48      438.97     31.45 o 
   1   0   9      318.41      285.96      8.14 o 
   2   0   9     1401.07     1364.98     33.54 o 
   3   0   9      706.53      710.20     17.90 o 
   4   0   9       17.54       10.43      3.93 o 
   5   0   9      384.90      378.38      7.88 o 
   6   0   9       98.89      106.47      4.80 o 
   7   0   9       20.28       21.66      3.69 o 
   8   0   9       69.32       77.36      6.31 o 
   9   0   9      151.49      144.65      8.47 o 
  10   0   9      184.78      223.08     16.48 o 
  -7   1   9       78.93       75.76     10.57 o 
  -6   1   9       16.34       14.79      5.69 o 
  -5   1   9       36.63       24.26      6.16 o 
  -4   1   9       14.61        8.50      3.49 o 
  -3   1   9       87.53       97.02     29.55 o 
  -2   1   9     1085.43     1070.56    192.07 o 
  -1   1   9      264.24      298.13     37.33 o 
   0   1   9      157.36      172.24     19.54 o 
   1   1   9        2.59        3.06      1.98 o 
   2   1   9      842.92      779.28     21.72 o 
   3   1   9      359.30      361.58      6.80 o 
   4   1   9      314.30      331.85      9.02 o 
   5   1   9       20.22       19.30      2.50 o 
   6   1   9      183.28      187.31     10.13 o 
   7   1   9       26.33       28.12      4.11 o 
   8   1   9      464.59      471.82     54.40 o 
   9   1   9      142.52      154.27     16.32 o 
  10   1   9       12.58       11.19      4.48 o 
  -7   2   9       47.81       45.87      8.69 o 
  -6   2   9      237.16      197.13     14.23 o 
  -5   2   9        6.99        5.28      4.50 o 
  -4   2   9      859.83      921.85    208.08 o 
  -3   2   9      546.66      540.50    110.74 o 
  -2   2   9       59.47       62.31     14.87 o 
  -1   2   9      276.33      304.26     52.54 o 
   0   2   9       44.02       61.31     10.40 o 
   1   2   9       45.11       40.91      5.14 o 
   2   2   9      865.06      893.47     87.33 o 
   3   2   9        0.69       -0.44      1.27 o 
   4   2   9       26.80       34.87      4.64 o 
   5   2   9      328.63      275.04     40.40 o 
   6   2   9       26.00       28.01      2.94 o 
   7   2   9      456.06      540.23     66.96 o 
   8   2   9       98.50      115.76      7.21 o 
   9   2   9        2.15        0.43      3.40 o 
  10   2   9        9.58       12.44      4.62 o 
  -7   3   9       21.61       23.07      7.47 o 
  -6   3   9      311.65      252.97     16.01 o 
  -5   3   9       28.18       25.29      6.28 o 
  -4   3   9      514.54      556.64    139.32 o 
  -3   3   9      158.39      175.42     47.26 o 
  -2   3   9      495.87      517.70    120.20 o 
  -1   3   9       91.05       89.20     18.78 o 
   0   3   9      223.75      259.48     39.36 o 
   1   3   9        8.13        8.02      2.44 o 
   2   3   9      126.59      129.82     18.07 o 
   3   3   9      271.42      295.83     22.86 o 
   4   3   9        2.21        2.15      1.57 o 
   5   3   9      349.59      367.06     31.45 o 
   6   3   9       89.05       85.01      7.84 o 
   7   3   9      112.05      141.70     14.65 o 
   8   3   9        0.53       -0.32      2.94 o 
   9   3   9       54.10       72.87      6.64 o 
  10   3   9        0.46        3.03      3.72 o 
  -7   4   9      132.66      108.34     11.97 o 
  -6   4   9      182.80      161.21     13.26 o 
  -5   4   9       25.75       16.04      5.85 o 
  -4   4   9      469.28      561.25    143.15 o 
  -3   4   9      448.41      479.10    113.79 o 
  -2   4   9       82.87       77.38     14.09 o 
  -1   4   9      298.12      370.80     66.25 o 
   0   4   9       81.67       92.33     15.76 o 
   1   4   9        6.26        9.37      2.92 o 
   2   4   9      422.98      521.82     81.92 o 
   3   4   9      829.21      901.82     94.52 o 
   4   4   9        3.87        1.34      2.18 o 
   5   4   9       49.76       50.34      6.48 o 
   6   4   9      727.07      647.87     20.07 o 
   7   4   9      534.57      583.92    100.91 o 
   8   4   9       80.66       90.73      9.16 o 
   9   4   9       59.56       64.63     22.42 o 
  10   4   9        3.91        5.26      4.02 o 
  -6   5   9       77.91       75.79     10.22 o 
  -5   5   9       27.97       24.42      6.38 o 
  -4   5   9       11.61       12.78      4.17 o 
  -3   5   9       63.26       76.38     11.22 o 
  -2   5   9      404.09      478.68     62.33 o 
  -1   5   9      618.62      681.45     84.65 o 
   0   5   9      180.24      208.03     24.38 o 
   1   5   9      112.00      132.60     30.91 o 
   2   5   9       37.62       35.89      8.05 o 
   3   5   9      593.02      661.38     98.43 o 
   4   5   9      109.05      102.59      5.68 o 
   5   5   9        5.49       10.03      4.53 o 
   6   5   9       40.90       31.03     15.73 o 
   7   5   9        9.53        3.35      3.08 o 
   8   5   9      203.21      231.27     33.88 o 
   9   5   9        4.82        5.14      3.82 o 
  10   5   9       13.99       18.20      4.89 o 
  -6   6   9       19.45       17.73      6.82 o 
  -5   6   9      235.58      180.25     13.19 o 
  -4   6   9       34.47       40.87      8.43 o 
  -3   6   9       11.39        9.08      3.56 o 
  -2   6   9      991.18     1078.09    135.61 o 
  -1   6   9     1493.31     1602.06    180.93 o 
   0   6   9      199.66      200.28     22.88 o 
   1   6   9       73.89       76.80      4.34 o 
   2   6   9      127.79      146.65      9.31 o 
   3   6   9      902.96      946.65    142.14 o 
   4   6   9       42.79       41.10      8.33 o 
   5   6   9       83.16       95.91     13.91 o 
   6   6   9      219.04      185.97     11.76 o 
   7   6   9      315.51      342.20     70.26 o 
   8   6   9        5.64        5.27      3.46 o 
   9   6   9       72.83       74.40     10.82 o 
  10   6   9       14.74       12.01      4.99 o 
  -6   7   9       44.96       33.42      8.00 o 
  -5   7   9       92.06      100.54     14.34 o 
  -4   7   9        7.04       10.42      3.04 o 
  -3   7   9      200.74      217.61     25.19 o 
  -2   7   9       22.20       21.45      3.47 o 
  -1   7   9      112.68      133.97     18.38 o 
   0   7   9       81.33       88.96      7.31 o 
   1   7   9       16.78       15.30      2.71 o 
   2   7   9      127.75      129.82     12.64 o 
   3   7   9      412.36      453.94     44.04 o 
   4   7   9      304.55      340.44     30.93 o 
   5   7   9      186.36      205.95     30.44 o 
   6   7   9        3.02        8.41      4.28 o 
   7   7   9       83.81       77.67      8.66 o 
   8   7   9       22.11       28.37      4.86 o 
   9   7   9      256.35      270.48     29.37 o 
  10   7   9       56.01       57.96      7.38 o 
  -5   8   9        0.46       -3.37      2.59 o 
  -4   8   9        6.38        3.85      2.80 o 
  -3   8   9      163.44      172.52     25.00 o 
  -2   8   9      118.75      128.12     15.79 o 
  -1   8   9       45.42       58.22      4.33 o 
   0   8   9      527.44      588.10     56.77 o 
   1   8   9       88.25       96.62      9.64 o 
   2   8   9      948.04     1005.46     76.81 o 
   3   8   9     1393.91     1503.36    123.17 o 
   4   8   9      108.76      112.39     10.20 o 
   5   8   9       80.12       87.15      5.88 o 
   6   8   9      158.80      136.48     10.72 o 
   7   8   9      152.92      149.98     11.88 o 
   8   8   9      658.54      618.35     23.82 o 
   9   8   9        0.48        0.37      3.90 o 
  10   8   9       23.49       29.54      9.71 o 
  -5   9   9       20.61       23.35      4.34 o 
  -4   9   9       41.47       46.96      9.32 o 
  -3   9   9      102.00       92.65     10.88 o 
  -2   9   9       18.63       14.30      3.21 o 
  -1   9   9      146.57      152.46      6.96 o 
   0   9   9      498.01      531.27     34.85 o 
   1   9   9       54.64       67.78      4.62 o 
   2   9   9        1.82        2.77      2.31 o 
   3   9   9       32.54       33.69      3.50 o 
   4   9   9        8.60        5.71      2.46 o 
   5   9   9        2.32        3.00      2.30 o 
   6   9   9      163.62      145.54     11.32 o 
   7   9   9       38.27       38.27      7.41 o 
   8   9   9      335.29      302.31     17.29 o 
   9   9   9       68.27       66.19     10.22 o 
  -4  10   9      161.17      165.91     18.21 o 
  -3  10   9        8.95       10.43      3.25 o 
  -2  10   9      141.09      159.68     14.05 o 
  -1  10   9       32.22       34.11      4.29 o 
   0  10   9      607.81      663.71     45.02 o 
   1  10   9       35.67       39.89      3.92 o 
   2  10   9       33.09       34.78      3.78 o 
   3  10   9      326.18      357.51     21.04 o 
   4  10   9      117.10      116.68     10.54 o 
   5  10   9        1.30        1.79      2.37 o 
   6  10   9      217.66      195.48     13.38 o 
   7  10   9      111.48      114.28     11.01 o 
   8  10   9      127.99      114.59     12.23 o 
   9  10   9      151.86      149.64     13.76 o 
  -4  11   9       31.29       21.90      5.62 o 
  -3  11   9       63.95       63.61      5.57 o 
  -2  11   9       72.61       78.38      5.53 o 
  -1  11   9       57.32       57.72      4.88 o 
   0  11   9      172.29      180.09     10.74 o 
   1  11   9       29.26       32.05      4.98 o 
   2  11   9      561.87      580.43     34.99 o 
   3  11   9       55.65       53.70      4.47 o 
   4  11   9      318.53      357.85     19.83 o 
   5  11   9       49.79       56.44     13.90 o 
   6  11   9      647.92      587.65     22.26 o 
   7  11   9      225.23      207.42     14.51 o 
   8  11   9        2.39        2.53      5.50 o 
  -3  12   9       12.28       15.21      5.15 o 
  -2  12   9       29.06       46.74      6.20 o 
  -1  12   9        3.54        1.16      2.65 o 
   0  12   9        8.83       15.72      3.49 o 
   1  12   9      154.15      159.09      7.04 o 
   2  12   9       33.08       37.21      4.17 o 
   3  12   9      307.06      331.96     19.04 o 
   4  12   9        0.97        1.37      2.48 o 
   5  12   9      346.39      323.32     16.66 o 
   6  12   9       54.24       58.91      8.97 o 
   7  12   9       73.99       64.31      9.79 o 
   8  12   9        1.47       -2.22      4.97 o 
  -2  13   9       24.20       37.00      6.10 o 
  -1  13   9        3.82        6.54      4.20 o 
   0  13   9       62.73       72.31      7.28 o 
   1  13   9      332.71      350.14     13.13 o 
   2  13   9       16.07       18.40      3.65 o 
   3  13   9      201.11      218.26      8.83 o 
   4  13   9       62.03       66.86      5.55 o 
   5  13   9      102.11       96.55     10.26 o 
   6  13   9       61.50       59.34      9.32 o 
   7  13   9      100.31      100.11     11.57 o 
  -1  14   9        3.74        5.30      4.12 o 
   0  14   9       31.67       42.89      6.39 o 
   1  14   9      311.22      321.37     14.23 o 
   2  14   9      157.74      178.73     11.66 o 
   3  14   9        2.03        2.75      3.75 o 
   4  14   9        2.72        0.78      3.50 o 
   6  14   9      175.76      183.81     14.51 o 
   1  15   9      161.19      174.93     10.75 o 
   2  15   9      123.79      154.09     10.00 o 
   3  15   9        9.48       12.64      4.77 o 
   4  15   9        0.42        4.66      4.07 o 
  -1 -10  10        2.31        0.48      3.42 o 
   0 -10  10        0.23        0.61      3.44 o 
   1 -10  10        2.46        5.85      3.90 o 
   2 -10  10        1.58        1.23      3.32 o 
   3 -10  10        0.23        1.02      3.37 o 
  -2  -9  10       22.13       31.15      5.41 o 
  -1  -9  10        6.65       -0.07      3.32 o 
   0  -9  10        4.72        5.20      3.60 o 
   1  -9  10       70.51       70.64      9.91 o 
   2  -9  10        5.87        5.33      3.62 o 
   3  -9  10       30.04       35.53      5.83 o 
   4  -9  10       66.56       72.95      7.18 o 
   5  -9  10       22.75       21.64      4.92 o 
  -3  -8  10        7.82        9.79      5.63 o 
  -2  -8  10       78.17       92.71      8.72 o 
  -1  -8  10      177.21      199.92      9.90 o 
   0  -8  10       23.51       23.42      4.89 o 
   1  -8  10        0.18        0.13      3.00 o 
   2  -8  10        4.16        1.84      3.09 o 
   3  -8  10       25.69       37.55      5.47 o 
   4  -8  10       30.67       30.61      5.88 o 
   5  -8  10       11.66       11.42      4.58 o 
   6  -8  10       14.06       13.81      4.44 o 
  -3  -7  10        1.82        4.95      3.61 o 
  -2  -7  10      170.39      182.03     10.77 o 
  -1  -7  10      105.86      101.96     14.12 o 
   0  -7  10       32.49       28.83      4.71 o 
   1  -7  10        3.58        5.90      3.25 o 
   2  -7  10      285.54      296.20     25.89 o 
   3  -7  10        0.14       -0.17      2.85 o 
   4  -7  10       12.49       17.11      7.25 o 
   5  -7  10       57.85       54.93      6.11 o 
   6  -7  10        7.94        4.61      3.44 o 
   7  -7  10       40.84       47.60      6.25 o 
  -3  -6  10        0.16        3.63      4.78 o 
  -2  -6  10      116.31      130.04     10.88 o 
  -1  -6  10       81.66       96.38      8.82 o 
   0  -6  10        3.52        2.73      2.92 o 
   1  -6  10      228.74      227.88     15.57 o 
   2  -6  10       67.86       55.22      8.80 o 
   3  -6  10        8.05        7.80      3.13 o 
   4  -6  10      143.55      135.88      7.92 o 
   5  -6  10        9.07       11.96      3.75 o 
   6  -6  10       10.45        8.81      3.84 o 
   7  -6  10        0.14        0.94      3.32 o 
  -3  -5  10      145.69      188.04     12.73 o 
  -2  -5  10      815.30      884.49     81.68 o 
  -1  -5  10        0.22        1.31      2.66 o 
   0  -5  10        0.23        0.34      2.56 o 
   1  -5  10       35.10       30.87      4.20 o 
   2  -5  10       51.80       46.28      8.19 o 
   3  -5  10      148.96      161.33     11.32 o 
   4  -5  10       30.00       23.17      4.07 o 
   5  -5  10       26.70       27.72      4.41 o 
   6  -5  10      215.18      213.94      9.72 o 
   7  -5  10       21.13       33.45      5.11 o 
   8  -5  10        7.95       18.73      7.13 o 
  -5  -4  10       32.45       32.86      7.10 o 
  -4  -4  10       50.25       41.55      7.10 o 
  -3  -4  10       58.49       74.04     11.72 o 
  -2  -4  10       40.12       34.14      6.88 o 
  -1  -4  10       62.92       67.59      9.15 o 
   0  -4  10      315.42      332.19     32.94 o 
   1  -4  10        2.55        2.20      2.57 o 
   2  -4  10      134.75      132.27     10.71 o 
   3  -4  10       20.84       26.73      6.91 o 
   4  -4  10      255.30      241.41      9.26 o 
   5  -4  10       60.97       57.06      5.41 o 
   6  -4  10       14.25       16.84      3.84 o 
   7  -4  10        0.55       -0.20      2.72 o 
   8  -4  10       95.80       99.02     11.07 o 
  -6  -3  10       31.62       36.49      8.10 o 
  -5  -3  10      169.74      143.45     11.97 o 
  -4  -3  10        1.35        1.56      3.56 o 
  -3  -3  10        1.53        0.40      2.66 o 
  -2  -3  10        2.84        0.55      2.56 o 
  -1  -3  10      204.08      214.42     24.25 o 
   0  -3  10      105.21       93.46      7.15 o 
   1  -3  10        4.85        3.38      2.13 o 
   2  -3  10     1231.83     1162.86    134.90 o 
   3  -3  10      210.37      206.04     16.01 o 
   4  -3  10       67.05       66.04      5.30 o 
   5  -3  10      134.77      142.51      7.30 o 
   6  -3  10        2.03        4.62      2.86 o 
   7  -3  10       27.17       22.98      6.22 o 
   8  -3  10        8.42       12.66      5.97 o 
   9  -3  10        2.72        5.03      6.16 o 
  -6  -2  10        5.74        6.91      5.35 o 
  -5  -2  10        8.78        9.00      5.19 o 
  -4  -2  10       21.39       19.32      5.57 o 
  -3  -2  10       13.54        9.43      3.39 o 
  -2  -2  10        1.33        3.91      2.73 o 
  -1  -2  10       60.41       51.63      6.50 o 
   0  -2  10      720.09      763.35     51.64 o 
   1  -2  10      265.80      259.14     11.07 o 
   2  -2  10     1361.87     1308.62     54.02 o 
   3  -2  10       28.68       18.02      6.23 o 
   4  -2  10        5.85        4.49      2.58 o 
   5  -2  10      185.99      182.70      7.89 o 
   6  -2  10        0.49        2.11      2.52 o 
   7  -2  10        0.27        2.91      4.94 o 
   8  -2  10       42.17       32.70      7.47 o 
   9  -2  10        9.54        9.76      6.75 o 
  -6  -1  10        3.06        1.50      4.35 o 
  -5  -1  10       46.29       27.61      6.88 o 
  -4  -1  10       10.99        4.13      3.94 o 
  -3  -1  10      112.66      100.98     14.85 o 
  -2  -1  10      153.17      145.51     20.12 o 
  -1  -1  10      264.70      271.20     24.72 o 
   0  -1  10        5.85        5.18      2.65 o 
   1  -1  10      186.76      181.13     12.19 o 
   2  -1  10      209.89      195.14      7.26 o 
   3  -1  10      311.94      304.83     10.62 o 
   4  -1  10     1025.19     1008.51     25.76 o 
   5  -1  10       44.88       47.96      3.63 o 
   6  -1  10      256.78      256.56      7.28 o 
   7  -1  10       84.49       99.52      9.69 o 
   8  -1  10       22.83       25.95      6.94 o 
   9  -1  10       29.11       24.86      7.41 o 
  -6   0  10       10.84       14.85      6.19 o 
  -5   0  10        2.15        2.28      4.00 o 
  -4   0  10       61.81       67.85     12.51 o 
  -3   0  10       49.42       48.23      5.39 o 
  -2   0  10        0.40        1.57      2.52 o 
  -1   0  10       93.16       95.37     10.76 o 
   0   0  10      159.21      154.01     13.76 o 
   1   0  10       49.16       44.11      4.12 o 
   2   0  10      458.32      460.20     12.23 o 
   3   0  10       49.04       43.99      3.22 o 
   4   0  10      157.87      155.30      5.33 o 
   5   0  10      572.71      555.17      9.87 o 
   6   0  10      775.78      778.47     26.35 o 
   7   0  10      196.62      208.81      8.55 o 
   8   0  10       22.66       18.26      4.02 o 
   9   0  10       54.78       43.33      8.38 o 
  10   0  10        6.67       11.54      7.44 o 
  -6   1  10        8.91       12.98      6.00 o 
  -5   1  10       24.49       25.23      6.60 o 
  -4   1  10      122.48      116.69     11.21 o 
  -3   1  10       61.27       75.14     12.44 o 
  -2   1  10       10.61       12.77      3.36 o 
  -1   1  10      183.40      182.61     23.31 o 
   0   1  10      298.01      295.25     20.49 o 
   1   1  10      300.08      277.55      8.72 o 
   2   1  10      455.34      447.45     18.51 o 
   3   1  10        9.17        6.02      2.48 o 
   4   1  10      849.10      817.11     23.35 o 
   5   1  10       61.08       44.58      5.45 o 
   6   1  10      147.61      154.17      6.54 o 
   7   1  10        0.84        1.75      2.72 o 
   8   1  10       10.49       18.24      4.08 o 
   9   1  10        1.23        2.44      3.48 o 
  10   1  10       38.29       30.87      5.55 o 
  -6   2  10        2.86        3.16      4.47 o 
  -5   2  10        6.07        4.35      4.28 o 
  -4   2  10       33.27       31.64      5.05 o 
  -3   2  10     1099.78     1136.76    245.78 o 
  -2   2  10       18.13       13.51      3.47 o 
  -1   2  10      116.10      109.89     28.05 o 
   0   2  10      146.38      141.49     21.39 o 
   1   2  10       28.71       26.74      4.52 o 
   2   2  10      197.19      181.13      9.18 o 
   3   2  10        8.22        9.38      2.77 o 
   4   2  10      207.39      180.36      7.38 o 
   5   2  10      251.65      256.75     16.16 o 
   6   2  10       97.29       88.44      4.58 o 
   7   2  10       99.33      102.15      9.04 o 
   8   2  10        3.44        2.41      3.15 o 
   9   2  10        3.76        3.82      3.53 o 
  10   2  10       68.56       69.30     13.12 o 
  -6   3  10        2.61       -1.34      4.03 o 
  -5   3  10       11.03        3.78      4.35 o 
  -4   3  10      439.10      472.57    125.46 o 
  -3   3  10       99.71      118.46     25.95 o 
  -2   3  10      132.79      132.05     31.06 o 
  -1   3  10      305.97      318.45     53.26 o 
   0   3  10       71.78       85.75     14.59 o 
   1   3  10        0.75        0.26      2.06 o 
   2   3  10      445.51      456.54     58.39 o 
   3   3  10      220.90      230.30     18.43 o 
   4   3  10        2.67        3.03      2.45 o 
   5   3  10      253.27      250.11      8.63 o 
   6   3  10      408.00      357.33     10.20 o 
   7   3  10      195.74      204.42     30.33 o 
   8   3  10        9.52       12.44      3.85 o 
   9   3  10       38.83       40.61      5.45 o 
  10   3  10      103.15      101.02     16.06 o 
  -6   4  10        7.47       11.16      5.66 o 
  -5   4  10       11.37        7.07      4.72 o 
  -4   4  10      228.64      260.15     63.97 o 
  -3   4  10      392.50      449.90    104.24 o 
  -2   4  10       62.10       59.83     16.26 o 
  -1   4  10      147.95      151.85     36.75 o 
   0   4  10       13.45       18.07      5.71 o 
   1   4  10        1.19        1.00      2.21 o 
   2   4  10        0.86        1.59      3.00 o 
   3   4  10      401.20      380.92     45.90 o 
   4   4  10      288.73      281.58     13.12 o 
   5   4  10       49.75       42.92      4.39 o 
   6   4  10       18.90       13.57      3.31 o 
   7   4  10      100.54      113.99     19.24 o 
   8   4  10      327.71      366.60     43.12 o 
   9   4  10       25.65       27.95      5.22 o 
  10   4  10        1.73       -4.04      4.60 o 
  -6   5  10      180.31      155.39     13.69 o 
  -5   5  10      118.00       90.92     10.57 o 
  -4   5  10      373.96      402.94    101.90 o 
  -3   5  10      446.11      492.48    126.72 o 
  -2   5  10       13.58       11.63      3.51 o 
  -1   5  10        0.82       -0.58      2.56 o 
   0   5  10       22.24       18.01      3.41 o 
   1   5  10      515.65      579.44     97.85 o 
   2   5  10        1.03        0.80      2.18 o 
   3   5  10      313.21      327.74     39.55 o 
   4   5  10      407.10      424.24     52.42 o 
   5   5  10       15.77       10.81      3.97 o 
   6   5  10       45.50       36.61      6.44 o 
   7   5  10      136.13      120.28     10.32 o 
   8   5  10       18.92       24.27      5.38 o 
   9   5  10        8.23        7.24      3.91 o 
  10   5  10       18.55       18.14      5.09 o 
  -6   6  10       32.24       29.30      7.91 o 
  -5   6  10       20.95       14.26      5.85 o 
  -4   6  10        0.34       -1.23      3.11 o 
  -3   6  10       66.83       68.62     12.57 o 
  -2   6  10      741.87      830.97    106.34 o 
  -1   6  10       28.92       28.55      4.31 o 
   0   6  10      255.90      290.87     33.56 o 
   1   6  10      109.32      115.91     11.69 o 
   2   6  10      441.74      440.43     67.61 o 
   3   6  10       77.67       86.76     15.29 o 
   4   6  10       41.59       44.52      8.80 o 
   5   6  10       12.36        9.36      3.13 o 
   6   6  10      304.01      279.55     14.44 o 
   7   6  10       10.97       10.76      4.81 o 
   8   6  10       11.70       13.66      5.57 o 
   9   6  10      114.06       97.11     10.85 o 
  10   6  10       23.91       20.45      5.35 o 
  -5   7  10       39.14       29.45      7.44 o 
  -4   7  10        5.22        5.55      2.94 o 
  -3   7  10        5.84        9.33      2.99 o 
  -2   7  10      214.85      244.11     28.17 o 
  -1   7  10      266.53      304.07     37.57 o 
   0   7  10      750.89      828.53     89.74 o 
   1   7  10      416.26      472.15     47.12 o 
   2   7  10      131.80      139.36     14.17 o 
   3   7  10       47.46       51.28      4.42 o 
   4   7  10        7.02        7.55      2.97 o 
   5   7  10      123.29      143.20     24.48 o 
   6   7  10        1.94       -0.47      3.69 o 
   7   7  10       44.32       36.58      7.00 o 
   8   7  10        1.05        1.78      4.56 o 
   9   7  10      122.43      125.60     12.63 o 
  10   7  10       96.20       98.64     11.97 o 
  -5   8  10       66.43       38.68      8.07 o 
  -4   8  10       11.56       10.24      3.38 o 
  -3   8  10        2.26        7.17      3.00 o 
  -2   8  10      589.14      620.71     59.91 o 
  -1   8  10      114.94      114.38     11.06 o 
   0   8  10      808.43      879.50     82.00 o 
   1   8  10      717.55      753.67     60.76 o 
   2   8  10      134.22      139.17     12.23 o 
   3   8  10      162.04      178.85     13.29 o 
   4   8  10       47.13       47.30      7.32 o 
   5   8  10       54.12       60.06     11.88 o 
   6   8  10      172.19      153.55     11.54 o 
   7   8  10       12.42        9.50      5.19 o 
   8   8  10      158.49      160.40     13.26 o 
   9   8  10      131.88      112.28     12.04 o 
  -4   9  10       42.96       47.01      4.99 o 
  -3   9  10      233.62      241.81     27.08 o 
  -2   9  10        0.60        0.61      2.54 o 
  -1   9  10       81.94       88.24      5.55 o 
   0   9  10      141.32      146.59     11.51 o 
   1   9  10      141.18      147.47     12.77 o 
   2   9  10      700.48      753.54     64.11 o 
   3   9  10       58.99       63.92      6.77 o 
   4   9  10      259.01      291.17     24.85 o 
   5   9  10      214.79      253.26     17.86 o 
   6   9  10      181.45      156.83     11.97 o 
   7   9  10        0.43       -0.03      4.35 o 
   8   9  10       93.13       87.67     10.69 o 
   9   9  10      127.07      117.53     12.54 o 
  -4  10  10      121.11      122.02     17.81 o 
  -3  10  10        7.01        9.51      3.40 o 
  -2  10  10       15.44       17.08      3.65 o 
  -1  10  10       12.96        9.23      3.07 o 
   0  10  10       50.10       63.74      9.34 o 
   1  10  10       38.61       42.10      4.96 o 
   2  10  10      108.10      122.88      9.08 o 
   3  10  10      258.90      299.29     20.01 o 
   4  10  10      426.02      474.38     34.51 o 
   5  10  10      433.55      500.55     36.82 o 
   6  10  10      123.36      109.49     10.69 o 
   7  10  10        0.56        0.44      4.88 o 
   8  10  10       17.63       24.14      7.41 o 
   9  10  10       60.27       63.97     10.72 o 
  -3  11  10        0.42       -1.10      3.15 o 
  -2  11  10       37.94       34.11      4.47 o 
  -1  11  10        3.67        5.13      2.94 o 
   0  11  10      100.94      107.87      6.16 o 
   1  11  10        1.00        0.24      2.55 o 
   2  11  10     1046.34     1136.07     48.98 o 
   3  11  10       60.40       60.41      4.89 o 
   4  11  10       64.32       72.41      6.82 o 
   5  11  10      123.54      138.07     10.08 o 
   6  11  10      104.68       99.24     10.82 o 
   7  11  10        4.02        6.47      5.66 o 
   8  11  10        0.92       -1.88      4.81 o 
  -2  12  10       51.95       61.93      5.57 o 
  -1  12  10       80.75       79.64      7.88 o 
   0  12  10       16.90       17.64      3.75 o 
   1  12  10        0.55        0.85      2.75 o 
   2  12  10       14.45       10.55      3.35 o 
   3  12  10      300.72      315.21     20.09 o 
   4  12  10        8.17        8.80      3.21 o 
   5  12  10       97.16       91.45     10.60 o 
   6  12  10       58.63       50.46      8.66 o 
   7  12  10       12.22       13.57      6.35 o 
  -1  13  10       17.73       19.73      5.23 o 
   0  13  10       26.48       28.77      5.65 o 
   1  13  10      161.29      175.36      7.97 o 
   2  13  10       47.53       53.36      5.13 o 
   3  13  10      174.30      177.82     15.86 o 
   4  13  10       65.38       70.52      5.50 o 
   5  13  10      206.35      177.65     13.82 o 
   6  13  10       67.82       83.86     10.85 o 
   7  13  10      100.03       91.83     11.29 o 
   0  14  10       34.23       43.58      9.79 o 
   1  14  10      195.97      254.33     12.14 o 
   2  14  10       43.90       58.97      6.90 o 
   3  14  10        4.91       -0.26      6.57 o 
   4  14  10       66.11       76.76      9.54 o 
   5  14  10        5.13        2.81      5.13 o 
  -1  -9  11       43.01       43.84      6.12 o 
   0  -9  11        4.84        2.17      4.33 o 
   1  -9  11       45.23       62.88      6.93 o 
   2  -9  11       51.76       58.52      6.61 o 
   3  -9  11        0.72        3.78      3.81 o 
  -2  -8  11       12.41       17.35      6.72 o 
  -1  -8  11      409.77      452.91     21.62 o 
   0  -8  11       49.24       40.83      7.91 o 
   1  -8  11       46.17       46.57      6.36 o 
   2  -8  11        9.62        8.85      3.86 o 
   3  -8  11        0.10        3.56      3.55 o 
   4  -8  11        1.46        0.73      3.25 o 
   5  -8  11        9.83        7.20      3.84 o 
  -2  -7  11      326.99      440.85     20.57 o 
  -1  -7  11       33.66       43.62      5.66 o 
   0  -7  11        0.12        0.86      2.92 o 
   1  -7  11        0.11        1.11      3.10 o 
   2  -7  11       15.56       14.80      4.00 o 
   3  -7  11       23.13       16.65      4.24 o 
   4  -7  11        2.28        0.93      3.09 o 
   5  -7  11        7.70       12.06      4.85 o 
   6  -7  11       40.11       49.70      8.39 o 
  -3  -6  11       13.32       14.79      6.28 o 
  -2  -6  11        9.61       13.48      6.25 o 
  -1  -6  11       37.02       42.55      7.79 o 
   0  -6  11        7.85        4.00      3.12 o 
   1  -6  11        1.09        0.39      2.72 o 
   2  -6  11      106.05      116.25     14.82 o 
   3  -6  11       28.03       21.98      4.35 o 
   4  -6  11        0.39        1.65      2.96 o 
   5  -6  11        9.43       14.77      4.12 o 
   6  -6  11       51.36       58.77      6.37 o 
   7  -6  11       12.14       15.86      4.59 o 
  -3  -5  11        6.10        6.85      5.35 o 
  -2  -5  11       32.81       35.99      7.72 o 
  -1  -5  11       36.16       45.99      8.00 o 
   0  -5  11        0.18        0.78      4.28 o 
   1  -5  11       45.61       45.45      6.91 o 
   2  -5  11        0.50       -0.95      2.55 o 
   3  -5  11       21.84       31.75      4.56 o 
   4  -5  11       44.51       43.87      8.74 o 
   5  -5  11        2.57       -0.54      2.70 o 
   6  -5  11       70.45       69.68      6.48 o 
   7  -5  11       35.23       44.15      5.70 o 
  -3  -4  11       98.82      117.09     10.97 o 
  -2  -4  11       23.66       33.30      7.03 o 
  -1  -4  11        4.93       10.07      5.38 o 
   0  -4  11        2.89       10.47      5.72 o 
   1  -4  11       14.75       18.01      5.82 o 
   2  -4  11        0.19       -0.25      2.43 o 
   3  -4  11        4.20        5.88      3.28 o 
   4  -4  11       56.75       74.37      6.06 o 
   5  -4  11        0.15        2.06      2.65 o 
   6  -4  11       37.63       48.24      5.53 o 
   7  -4  11        2.55       -0.69      2.82 o 
   8  -4  11       14.10       23.73      7.75 o 
  -5  -3  11       84.34       74.76      9.85 o 
  -4  -3  11       30.97       34.14      7.10 o 
  -3  -3  11        1.13        3.09      3.14 o 
  -2  -3  11        0.24       -0.33      2.89 o 
  -1  -3  11       44.85       59.44      8.22 o 
   0  -3  11     2245.96     2406.94     41.05 o 
   1  -3  11       15.13       27.83      6.25 o 
   2  -3  11        1.69       -4.38      3.47 o 
   3  -3  11       11.56       10.45      3.07 o 
   4  -3  11      100.59      103.15      6.44 o 
   5  -3  11       58.65       66.79      5.78 o 
   6  -3  11       28.41       23.51      4.21 o 
   7  -3  11       84.21       80.88      6.51 o 
   8  -3  11        9.96       14.32      6.72 o 
  -5  -2  11       41.19       28.33      7.10 o 
  -4  -2  11       31.23       27.67      6.75 o 
  -3  -2  11       49.24       44.97     12.80 o 
  -2  -2  11       34.32       35.54      4.67 o 
  -1  -2  11        2.70        0.10      2.54 o 
   0  -2  11      182.28      201.57     18.20 o 
   1  -2  11      410.22      437.26     20.85 o 
   2  -2  11      262.36      272.74     14.29 o 
   3  -2  11        4.50        6.78      4.50 o 
   4  -2  11      129.92      125.77      6.80 o 
   5  -2  11       88.52       91.36      6.17 o 
   6  -2  11       17.42       18.59      3.71 o 
   7  -2  11        1.85        0.75      4.22 o 
   8  -2  11       58.52       56.87      9.10 o 
   9  -2  11        1.35       -1.44      5.57 o 
  -5  -1  11        0.19        0.44      4.38 o 
  -4  -1  11       60.09       56.50      8.10 o 
  -3  -1  11        0.48       -0.81      2.90 o 
  -2  -1  11       12.43       11.07      3.49 o 
  -1  -1  11       32.26       31.70      4.30 o 
   0  -1  11       21.48       24.25      3.82 o 
   1  -1  11      475.82      491.39     19.59 o 
   2  -1  11        3.66        5.15      2.73 o 
   3  -1  11      290.08      297.70     11.40 o 
   4  -1  11      269.51      294.37      9.45 o 
   5  -1  11      502.24      493.48     12.79 o 
   6  -1  11       25.83       30.10      5.50 o 
   7  -1  11       22.27       19.39      5.91 o 
   8  -1  11        3.49        0.63      4.78 o 
   9  -1  11        0.46       -1.19      5.35 o 
  -6   0  11       11.86       14.66      6.38 o 
  -5   0  11        0.17        1.97      4.56 o 
  -4   0  11        3.24        2.44      3.85 o 
  -3   0  11       65.40       48.64      5.59 o 
  -2   0  11       10.48        9.50      3.41 o 
  -1   0  11       13.80       12.82      4.67 o 
   0   0  11      155.15      156.31      8.72 o 
   1   0  11       77.52       65.75      5.35 o 
   2   0  11      232.73      229.68     12.98 o 
   3   0  11      247.50      264.01      8.96 o 
   4   0  11       45.45       46.26      4.57 o 
   5   0  11      478.65      439.97     23.62 o 
   6   0  11       41.49       46.00      3.85 o 
   7   0  11       22.87       30.99      4.38 o 
   8   0  11        0.39        4.91      5.35 o 
   9   0  11       12.06       19.76      6.97 o 
  -6   1  11       37.53       38.08      8.57 o 
  -5   1  11        3.96       -0.66      3.91 o 
  -4   1  11        5.44        4.71      3.41 o 
  -3   1  11      786.41      729.46    105.98 o 
  -2   1  11       36.12       32.65      7.07 o 
  -1   1  11      289.96      265.52     20.40 o 
   0   1  11      187.95      171.65     12.37 o 
   1   1  11       33.24       31.36      4.07 o 
   2   1  11       14.01       16.41      3.28 o 
   3   1  11        1.71        2.00      2.35 o 
   4   1  11      471.60      460.10     11.61 o 
   5   1  11        5.79        3.52      2.70 o 
   6   1  11       70.60       68.95      5.58 o 
   7   1  11       14.68       12.84      3.57 o 
   8   1  11      234.33      256.12     31.03 o 
   9   1  11        7.17        8.94      5.69 o 
  -6   2  11       18.73       26.92      7.91 o 
  -5   2  11        1.72        5.07      4.85 o 
  -4   2  11       18.62       11.40      4.21 o 
  -3   2  11      839.24      920.39    176.28 o 
  -2   2  11      167.75      169.72     30.44 o 
  -1   2  11       20.40       20.16      4.01 o 
   0   2  11      143.64      125.58     14.40 o 
   1   2  11      485.80      507.84     45.74 o 
   2   2  11        0.34        3.14      2.68 o 
   3   2  11        1.30        1.89      2.88 o 
   4   2  11       42.28       43.41      4.53 o 
   5   2  11      673.61      635.10     13.76 o 
   6   2  11        8.42        5.72      2.85 o 
   7   2  11        4.12       -0.81      3.35 o 
   8   2  11      366.70      393.19     43.91 o 
   9   2  11       18.32       20.80      4.77 o 
  10   2  11        3.23        1.81      4.21 o 
  -5   3  11       36.67       22.64      6.78 o 
  -4   3  11      191.28      202.36     43.73 o 
  -3   3  11        9.77       12.93      3.99 o 
  -2   3  11      166.45      149.03     28.44 o 
  -1   3  11       10.92       13.48      3.67 o 
   0   3  11       52.73       49.28      5.57 o 
   1   3  11        0.54        0.16      2.50 o 
   2   3  11      162.32      175.93     11.68 o 
   3   3  11      285.00      276.85     17.68 o 
   4   3  11      157.95      136.40      6.90 o 
   5   3  11       76.73       68.57      5.53 o 
   6   3  11      388.64      342.14     10.55 o 
   7   3  11       34.86       33.39      6.41 o 
   8   3  11       25.38       29.48      6.78 o 
   9   3  11       44.74       39.97      5.59 o 
  10   3  11        0.27        2.41      3.99 o 
  -5   4  11      125.48       88.58     10.47 o 
  -4   4  11       37.67       37.90      6.86 o 
  -3   4  11       21.92       28.49      7.82 o 
  -2   4  11      133.49      142.63     31.25 o 
  -1   4  11      112.88      115.31     27.55 o 
   0   4  11       80.18       87.96     10.41 o 
   1   4  11        0.56        1.90      4.81 o 
   2   4  11      622.47      664.95     66.99 o 
   3   4  11      115.44      104.96     13.82 o 
   4   4  11       79.42       71.63      7.33 o 
   5   4  11        6.12        5.84      2.96 o 
   6   4  11        6.08        5.31      2.96 o 
   7   4  11       28.47       19.20      5.82 o 
   8   4  11        0.25        0.78      3.94 o 
   9   4  11        0.31        5.63      5.07 o 
  10   4  11        0.49        2.91      5.03 o 
  -5   5  11       35.87       36.18      8.19 o 
  -4   5  11        3.55       -0.27      3.23 o 
  -3   5  11       45.21       41.98     14.77 o 
  -2   5  11        0.33        1.35      2.92 o 
  -1   5  11      464.99      444.93     76.35 o 
   0   5  11       10.36        9.70      3.25 o 
   1   5  11      505.98      534.98     98.14 o 
   2   5  11        3.96        6.80      4.56 o 
   3   5  11       22.27       20.53      7.71 o 
   4   5  11      644.26      611.32     51.62 o 
   5   5  11       24.40       27.01      5.92 o 
   6   5  11       50.95       45.01      4.90 o 
   7   5  11      169.27      147.45     11.54 o 
   8   5  11      384.56      343.65     17.54 o 
   9   5  11       48.76       41.46      8.25 o 
  10   5  11        0.48        1.09      5.16 o 
  -5   6  11       69.09       49.31      8.79 o 
  -4   6  11      151.69      146.57     47.13 o 
  -3   6  11        7.16       12.24      4.13 o 
  -2   6  11      608.45      634.39    139.48 o 
  -1   6  11       82.55       84.62     16.99 o 
   0   6  11      117.92      114.69     21.12 o 
   1   6  11        6.44        7.47      2.98 o 
   2   6  11      168.32      168.56     33.70 o 
   3   6  11       16.78       13.74      3.38 o 
   4   6  11      128.44      123.22     18.73 o 
   5   6  11       35.38       33.23      4.47 o 
   6   6  11      348.58      303.63     15.51 o 
   7   6  11       33.75       25.86      6.44 o 
   8   6  11        1.35       -0.72      4.63 o 
   9   6  11        1.54        0.13      4.56 o 
  -5   7  11        8.21        6.00      5.69 o 
  -4   7  11       19.54       23.85      5.46 o 
  -3   7  11       22.23       25.61      4.78 o 
  -2   7  11      672.95      734.70     86.30 o 
  -1   7  11      451.35      498.58     60.78 o 
   0   7  11      451.80      483.63     41.25 o 
   1   7  11       18.22       19.96      4.51 o 
   2   7  11      110.90      119.26     15.70 o 
   3   7  11      230.80      252.50     32.42 o 
   4   7  11       22.55       24.16      4.99 o 
   5   7  11       70.94       66.33      5.78 o 
   6   7  11       56.11       49.40      7.72 o 
   7   7  11       19.23       23.76      6.38 o 
   8   7  11        4.02        4.22      4.75 o 
   9   7  11      284.70      239.78     16.63 o 
  -4   8  11        9.23        8.92      3.85 o 
  -3   8  11        8.46       10.29      3.51 o 
  -2   8  11      326.63      333.78     33.34 o 
  -1   8  11      117.80      122.35     14.25 o 
   0   8  11      336.93      355.45     38.39 o 
   1   8  11      112.05      125.57      7.82 o 
   2   8  11       63.97       68.12      4.90 o 
   3   8  11      172.39      188.71     19.21 o 
   4   8  11        1.13        1.22      2.96 o 
   5   8  11        3.84        2.61      3.07 o 
   6   8  11       43.47       51.28      7.97 o 
   7   8  11       24.21       26.04      6.72 o 
   8   8  11        2.25       -0.59      4.38 o 
   9   8  11      382.36      373.29     20.35 o 
  -4   9  11      158.28      176.78     23.37 o 
  -3   9  11        4.60        0.95      3.06 o 
  -2   9  11        1.65        3.83      3.06 o 
  -1   9  11       61.51       71.73     10.44 o 
   0   9  11      330.60      332.85     24.23 o 
   1   9  11      389.05      440.33     39.34 o 
   2   9  11        1.18        1.02      2.47 o 
   3   9  11      137.69      154.44     11.99 o 
   4   9  11      251.70      267.58     20.66 o 
   5   9  11      136.89      155.08     22.23 o 
   6   9  11        1.17        2.28      4.69 o 
   7   9  11        6.30       11.19      5.82 o 
   8   9  11        6.13        5.41      5.16 o 
   9   9  11       23.40       28.98      8.25 o 
  -3  10  11       82.83       83.85     10.84 o 
  -2  10  11      125.48      138.64     16.45 o 
  -1  10  11       24.81       30.58      4.22 o 
   0  10  11       85.22       89.89     10.43 o 
   1  10  11       99.03      115.69      8.45 o 
   2  10  11      183.23      193.70     10.15 o 
   3  10  11      428.91      476.09     35.85 o 
   4  10  11        0.79        1.62      2.65 o 
   5  10  11       41.32       44.85      4.89 o 
   6  10  11        2.37       -0.13      4.44 o 
   7  10  11      184.24      145.76     13.10 o 
   8  10  11       51.64       36.77      8.41 o 
  -3  11  11      273.39      293.20     28.89 o 
  -2  11  11       26.04       26.55      4.51 o 
  -1  11  11       34.25       38.88      4.68 o 
   0  11  11        1.53       -2.04      2.55 o 
   1  11  11       20.16       22.11      3.85 o 
   2  11  11       81.55       95.90      9.68 o 
   3  11  11       44.27       47.61      4.76 o 
   4  11  11        8.37        7.82      3.22 o 
   5  11  11        6.80        4.73      2.95 o 
   6  11  11      230.39      191.85     14.07 o 
   7  11  11      116.27      112.81     11.82 o 
   8  11  11       21.03       16.13      6.91 o 
  -2  12  11       11.25       12.27      3.89 o 
  -1  12  11       54.81       60.20      6.24 o 
   0  12  11        1.47        3.73      3.20 o 
   1  12  11       40.37       41.58      5.11 o 
   2  12  11        8.82        9.20      5.63 o 
   3  12  11      189.67      207.40     15.08 o 
   4  12  11      137.53      152.15      7.85 o 
   5  12  11       34.28       42.80      4.86 o 
   6  12  11      204.08      186.32     14.26 o 
   7  12  11       21.96       17.32      7.22 o 
  -1  13  11       22.86       23.94      5.64 o 
   0  13  11        7.95        4.93      3.41 o 
   1  13  11       27.29       36.00      5.29 o 
   2  13  11      187.26      222.75     14.78 o 
   3  13  11       53.97       71.74      5.81 o 
   4  13  11      112.79      131.52     11.82 o 
   5  13  11        2.83        1.78      5.47 o 
   6  13  11        7.65       11.41      6.41 o 
   1  14  11      131.63      152.20     10.23 o 
   2  14  11      144.92      167.43     10.42 o 
   3  14  11        0.42        2.19      3.29 o 
   4  14  11        1.46        0.66      3.21 o 
   0  -8  12        3.78        6.97      5.78 o 
   1  -8  12       35.01       43.05      6.16 o 
   2  -8  12        8.44        3.71      3.73 o 
   3  -8  12      105.61      111.65      8.44 o 
  -2  -7  12       57.11       83.54     11.07 o 
  -1  -7  12       45.16       53.81      9.54 o 
   0  -7  12        2.37        4.06      5.53 o 
   1  -7  12      164.25      191.01     14.85 o 
   2  -7  12       18.94       24.61      4.91 o 
   3  -7  12        0.21        0.03      3.43 o 
   4  -7  12       57.97       79.91      7.28 o 
   5  -7  12        8.26        8.49      4.10 o 
  -2  -6  12        0.52       -0.66      4.53 o 
  -1  -6  12        6.54       12.16      6.44 o 
   0  -6  12       34.30       45.52      8.69 o 
   1  -6  12       19.08       21.98      7.00 o 
   2  -6  12        3.59        4.56      4.78 o 
   3  -6  12        4.32        1.63      2.99 o 
   4  -6  12      151.67      144.42      8.70 o 
   5  -6  12       12.33       10.27      4.04 o 
   6  -6  12       14.11       17.34      4.72 o 
  -3  -5  12       10.00       10.10      5.88 o 
  -2  -5  12       85.66       94.52     10.47 o 
  -1  -5  12       20.22       35.92      7.63 o 
   0  -5  12       19.08       19.89      6.50 o 
   1  -5  12        3.69       10.04      5.60 o 
   2  -5  12        0.78        4.69      4.66 o 
   3  -5  12        6.39        9.35      5.19 o 
   4  -5  12       18.61       24.29      4.56 o 
   5  -5  12        1.07       -2.50      2.73 o 
   6  -5  12        0.17       -1.78      3.13 o 
   7  -5  12        0.23        1.40      3.50 o 
  -3  -4  12        0.91        2.97      5.75 o 
  -2  -4  12      120.24      155.02     12.79 o 
  -1  -4  12      181.15      217.39     14.26 o 
   0  -4  12       53.34       73.69      9.44 o 
   1  -4  12        5.54        3.03      4.85 o 
   2  -4  12       18.44       22.51      6.47 o 
   3  -4  12       30.55       23.82      6.41 o 
   4  -4  12      116.98      128.69     11.32 o 
   5  -4  12       80.02       79.52      6.50 o 
   6  -4  12        0.14        0.12      3.13 o 
   7  -4  12       18.30       10.35      3.99 o 
  -4  -3  12       12.25        9.35      5.41 o 
  -3  -3  12        9.67        7.66      6.10 o 
  -2  -3  12       97.61      127.25     11.76 o 
  -1  -3  12      102.34       96.68     10.66 o 
   0  -3  12      108.20      122.34     11.54 o 
   1  -3  12       28.57       32.52      7.10 o 
   2  -3  12        2.70       -0.03      4.19 o 
   3  -3  12        0.13        1.31      4.56 o 
   4  -3  12       21.07       29.30      6.50 o 
   5  -3  12       80.47       73.13      8.79 o 
   6  -3  12       10.31        7.70      3.54 o 
   7  -3  12        0.09       -3.04      2.72 o 
   8  -3  12       10.47        8.66      6.60 o 
  -4  -2  12        9.67       11.97      5.91 o 
  -3  -2  12       53.96       43.83      9.43 o 
  -2  -2  12        0.15       -1.22      2.89 o 
  -1  -2  12       36.88       31.51      4.57 o 
   0  -2  12      201.54      216.20     25.22 o 
   1  -2  12        8.52        6.85      5.41 o 
   2  -2  12        4.39        9.47      5.22 o 
   3  -2  12       47.47       57.97      8.41 o 
   4  -2  12       73.71       76.66      8.85 o 
   5  -2  12       28.56       33.61      6.88 o 
   6  -2  12        2.49        4.41      4.25 o 
   7  -2  12        0.43       -2.00      4.38 o 
   8  -2  12        4.14        5.53      5.88 o 
  -5  -1  12        8.69       11.10      5.66 o 
  -4  -1  12        1.67        1.94      4.22 o 
  -3  -1  12        0.60       -0.74      3.02 o 
  -2  -1  12       68.95       80.21     13.57 o 
  -1  -1  12        4.62        9.98      3.53 o 
   0  -1  12        0.42        0.51      2.78 o 
   1  -1  12       10.11       16.86      5.89 o 
   2  -1  12     1215.31     1259.13     62.38 o 
   3  -1  12      139.23      138.48      7.19 o 
   4  -1  12       15.65       34.02      6.63 o 
   5  -1  12        0.62       -2.85      3.47 o 
   6  -1  12      106.89      104.40      9.82 o 
   8  -1  12        5.93        4.19      5.66 o 
   9  -1  12       11.51       18.29      7.32 o 
  -5   0  12       29.17       24.70      7.35 o 
  -4   0  12       12.91        8.04      5.16 o 
  -3   0  12      105.39      111.11     10.87 o 
  -2   0  12       15.65       13.70      3.96 o 
  -1   0  12      144.83      162.52     20.09 o 
   0   0  12        1.04        4.38      3.10 o 
   1   0  12      111.26       89.82      6.33 o 
   2   0  12        0.39        1.62      2.78 o 
   3   0  12       78.42       84.76      5.99 o 
   4   0  12     1026.73      973.34     17.40 o 
   5   0  12      369.33      355.86     15.87 o 
   6   0  12        4.96        3.87      2.85 o 
   9   0  12       24.86       26.64      7.88 o 
  -5   1  12       13.89       13.19      5.94 o 
  -4   1  12       10.10        4.31      4.50 o 
  -3   1  12       97.37       99.46     11.35 o 
  -2   1  12      155.27      144.72     15.16 o 
  -1   1  12        7.85        7.68      3.39 o 
   0   1  12      112.74       96.40     11.38 o 
   1   1  12       14.90       18.60      3.79 o 
   2   1  12        0.25        0.75      2.62 o 
   3   1  12      115.33      119.25      6.98 o 
   4   1  12       24.85       20.55      3.84 o 
   5   1  12      250.04      237.77      9.14 o 
   6   1  12      106.40      115.49      7.38 o 
   7   1  12      128.45      131.88     10.82 o 
   8   1  12       15.67       14.66      5.60 o 
  -5   2  12        9.70        8.50      5.44 o 
  -4   2  12       11.58       15.63      4.77 o 
  -3   2  12      330.60      350.13     60.80 o 
  -2   2  12        3.04       -1.03      3.09 o 
  -1   2  12      136.84      131.54     14.04 o 
   0   2  12        0.83       -2.03      2.45 o 
   1   2  12       41.74       38.54      4.73 o 
   2   2  12      455.76      419.54     24.67 o 
   3   2  12      258.53      240.27      9.33 o 
   4   2  12       22.11       18.87      3.91 o 
   5   2  12        3.45        6.68      3.17 o 
   6   2  12      394.93      360.02     11.31 o 
   7   2  12        0.27        0.22      3.75 o 
   8   2  12       75.19       58.97      8.41 o 
   9   2  12       13.30        6.91      5.50 o 
  -5   3  12       17.75       24.42      7.41 o 
  -4   3  12       11.13       16.02      4.47 o 
  -3   3  12       40.94       44.29     15.24 o 
  -2   3  12       60.81       62.03     19.34 o 
  -1   3  12      803.11      784.51    112.57 o 
   0   3  12        2.73        1.91      3.00 o 
   1   3  12       37.33       30.71      4.42 o 
   2   3  12       10.67        6.90      3.20 o 
   3   3  12       15.87       10.92      3.37 o 
   4   3  12       71.87       74.28      7.35 o 
   5   3  12       32.50       27.52      4.36 o 
   6   3  12       22.93       26.16      4.31 o 
   7   3  12        8.89        9.79      5.19 o 
   8   3  12        7.18        8.16      5.07 o 
   9   3  12        0.96        2.97      4.94 o 
  -5   4  12        1.37        0.50      4.78 o 
  -4   4  12        7.75        4.90      3.91 o 
  -3   4  12        7.41        7.19      3.99 o 
  -2   4  12      121.88      140.24     32.47 o 
  -1   4  12        8.33        4.08      3.30 o 
   0   4  12       28.26       39.39      6.68 o 
   1   4  12      166.59      175.25     28.12 o 
   2   4  12      392.84      373.63     34.64 o 
   3   4  12      386.81      374.44     32.27 o 
   4   4  12        4.24        3.70      3.35 o 
   5   4  12       48.27       50.65      5.37 o 
   6   4  12       45.70       44.38      7.64 o 
   7   4  12      302.28      261.42     15.20 o 
   8   4  12       74.56       70.60      9.50 o 
   9   4  12       12.71       11.69      5.82 o 
  -4   5  12       16.99       10.76      4.45 o 
  -3   5  12        2.87        1.66      3.31 o 
  -2   5  12       14.87       19.28      4.48 o 
  -1   5  12        3.23        5.25      4.50 o 
   0   5  12       49.68       42.87     10.80 o 
   1   5  12       52.68       53.99      5.42 o 
   2   5  12      452.83      452.31     70.18 o 
   3   5  12       38.32       45.26      6.33 o 
   4   5  12       72.84       78.44      6.07 o 
   5   5  12       17.93       16.74      3.95 o 
   6   5  12       95.68       83.59      6.47 o 
   7   5  12        0.25        2.34      4.22 o 
   8   5  12       39.37       45.15      8.25 o 
   9   5  12        5.29        2.25      4.81 o 
  -4   6  12      108.87      104.75     32.44 o 
  -3   6  12       29.77       35.87     12.15 o 
  -2   6  12       33.63       34.62      9.10 o 
  -1   6  12       84.03       77.39     15.49 o 
   0   6  12      198.12      226.62     47.13 o 
   1   6  12       27.34       30.10      5.72 o 
   2   6  12       57.67       59.46      7.05 o 
   3   6  12      400.19      391.49     50.18 o 
   4   6  12      362.05      380.66     32.02 o 
   5   6  12      148.79      129.87      7.46 o 
   6   6  12      305.57      288.61     15.23 o 
   7   6  12       66.41       57.87      8.88 o 
   8   6  12       35.22       28.76      7.19 o 
   9   6  12      135.37      128.00     12.63 o 
  -4   7  12       18.04       10.26      4.65 o 
  -3   7  12        0.20       -0.30      3.39 o 
  -2   7  12       17.08       25.43      6.00 o 
  -1   7  12      182.46      195.11     41.18 o 
   0   7  12        5.83        2.05      3.01 o 
   1   7  12      451.36      469.70     89.16 o 
   2   7  12        0.44        1.06      2.84 o 
   3   7  12       79.65       68.27      8.43 o 
   4   7  12      189.77      185.86     26.87 o 
   5   7  12        1.21       -1.69      2.82 o 
   6   7  12        0.53        6.44      4.72 o 
   7   7  12       30.02       33.33      7.35 o 
   8   7  12       24.86       22.70      6.85 o 
   9   7  12       88.74       67.19     10.22 o 
  -4   8  12        5.75        5.10      4.49 o 
  -3   8  12        1.21       -0.91      3.48 o 
  -2   8  12      109.15      114.07     28.78 o 
  -1   8  12       42.86       41.51      7.57 o 
   0   8  12      350.43      370.76     33.44 o 
   1   8  12      293.01      302.81     56.98 o 
   2   8  12       81.70       74.46     20.37 o 
   3   8  12        1.00       -0.24      2.94 o 
   4   8  12       90.84       93.18      9.79 o 
   5   8  12        1.02       -2.12      2.75 o 
   6   8  12        5.78        6.97      4.94 o 
   7   8  12       48.23       38.71      8.04 o 
   8   8  12       61.14       50.28      8.88 o 
   9   8  12      488.58      460.68     23.01 o 
  -3   9  12       41.95       37.23      5.06 o 
  -2   9  12       14.66       20.21      4.19 o 
  -1   9  12        6.29        8.46      3.35 o 
   0   9  12      232.84      256.50     26.72 o 
   1   9  12      197.93      216.39     13.02 o 
   2   9  12       37.79       44.78      4.62 o 
   3   9  12       31.79       33.51      5.11 o 
   4   9  12        2.11        3.09      3.32 o 
   5   9  12      230.14      251.72     56.47 o 
   6   9  12       42.91       30.36      7.25 o 
   7   9  12       30.44       20.35      6.85 o 
   8   9  12        3.27       -1.41      4.66 o 
  -2  10  12        6.08        6.46      3.53 o 
  -1  10  12       76.29       73.22      7.26 o 
   0  10  12       12.40       12.03      3.48 o 
   1  10  12      473.03      503.00     41.94 o 
   2  10  12      596.94      638.22     52.73 o 
   3  10  12      110.45      130.71     11.82 o 
   4  10  12       52.20       59.20      7.80 o 
   5  10  12       71.90       68.33     20.60 o 
   6  10  12       46.15       33.36      7.82 o 
   7  10  12       58.78       46.68      8.75 o 
   8  10  12       26.84       33.11      8.19 o 
  -2  11  12        2.99        1.06      3.32 o 
  -1  11  12        8.75       15.01      3.94 o 
   0  11  12        0.71        1.56      3.69 o 
   1  11  12      185.90      204.62     22.79 o 
   2  11  12       15.20       15.71      3.79 o 
   3  11  12       90.21       89.85      6.06 o 
   4  11  12        0.56       -1.08      2.90 o 
   5  11  12      141.16      150.23     26.36 o 
   6  11  12      101.46       76.23     10.22 o 
   7  11  12       53.54       49.21      9.50 o 
  -1  12  12       23.10       23.64      4.52 o 
   0  12  12       48.15       55.40      5.55 o 
   1  12  12      114.83      129.23      7.35 o 
   2  12  12      112.01      118.01     10.66 o 
   3  12  12        0.41        1.38      3.09 o 
   4  12  12      164.39      192.93      9.61 o 
   5  12  12        2.40       -0.14      3.16 o 
   6  12  12      208.32      200.67     15.48 o 
   1  13  12       88.14       88.63      7.70 o 
   2  13  12       61.46       68.43      6.49 o 
   3  13  12       13.19        8.92      5.18 o 
   4  13  12        0.82        4.35      3.53 o 
   5  13  12       25.44       20.32      7.10 o 
   1  -7  13      239.86      285.74     18.54 o 
   2  -7  13       48.67       61.69      9.91 o 
   3  -7  13        0.79        9.00      6.38 o 
  -1  -6  13       28.49       44.09      8.94 o 
   0  -6  13       27.10       37.68      8.35 o 
   1  -6  13       35.51       42.21      8.97 o 
   2  -6  13      109.32      142.07     12.94 o 
   3  -6  13      150.29      153.14     13.48 o 
   4  -6  13       20.96       24.61      7.54 o 
   5  -6  13       65.84       54.09      9.66 o 
  -2  -5  13        3.55       14.38      6.94 o 
  -1  -5  13        1.09        5.60      5.91 o 
   0  -5  13       17.56       30.39      7.97 o 
   1  -5  13       11.43       20.45      7.07 o 
   2  -5  13       13.26       13.98      6.22 o 
   3  -5  13        7.53        7.32      5.57 o 
   4  -5  13       17.85       30.86      7.69 o 
   5  -5  13        1.60        5.28      5.19 o 
   6  -5  13       47.22       46.43      8.57 o 
  -2  -4  13        9.88       21.10      7.10 o 
  -1  -4  13        5.84       16.92      6.60 o 
   0  -4  13       53.30       61.94      9.35 o 
   1  -4  13       19.91       22.51      7.22 o 
   2  -4  13       20.74       25.11      7.19 o 
   3  -4  13       52.38       49.81      8.47 o 
   4  -4  13       19.86       28.95      7.25 o 
   5  -4  13       68.99       77.98      9.72 o 
   6  -4  13       69.22       57.97      9.10 o 
  -3  -3  13      134.56      172.56     14.04 o 
  -2  -3  13        5.29        6.19      5.63 o 
  -1  -3  13       22.91       33.33      7.79 o 
   0  -3  13        5.71       15.51      6.50 o 
   1  -3  13       17.20       23.29      6.94 o 
   2  -3  13        0.81        1.53      4.28 o 
   3  -3  13        0.18       -3.13      4.38 o 
   4  -3  13        2.20        6.66      5.25 o 
   5  -3  13        0.10       -0.41      4.19 o 
   6  -3  13       41.67       41.27      7.63 o 
   7  -3  13        3.97        2.31      4.75 o 
  -3  -2  13       42.51       53.20      6.33 o 
  -2  -2  13       15.78       20.58      4.57 o 
  -1  -2  13       16.94       10.76      6.35 o 
   0  -2  13      139.92      170.81     13.19 o 
   1  -2  13      353.13      395.64     18.73 o 
   2  -2  13       91.84      108.09     10.79 o 
   3  -2  13       15.79       21.73      6.50 o 
   4  -2  13      129.73      148.14     12.07 o 
   5  -2  13        7.73        8.94      5.16 o 
   6  -2  13       12.67        7.85      5.00 o 
   7  -2  13        9.35       18.42      6.13 o 
  -4  -1  13       13.35       10.41      6.13 o 
  -3  -1  13       27.68       32.62      5.66 o 
  -2  -1  13       33.99       28.36      9.25 o 
  -1  -1  13       11.35       11.70      4.11 o 
   0  -1  13       89.68       91.69      9.90 o 
   1  -1  13      195.12      180.74     16.43 o 
   2  -1  13        4.25        6.53      5.28 o 
   3  -1  13       11.87       13.13      5.94 o 
   4  -1  13        3.24       10.38      5.53 o 
   5  -1  13      118.31       99.58     10.32 o 
   6  -1  13       13.95       15.88      5.69 o 
  -4   0  13       41.87       35.92      8.00 o 
  -3   0  13       69.41       66.56     13.49 o 
  -2   0  13        5.81        6.80      4.02 o 
  -1   0  13        0.13        2.52      3.19 o 
   0   0  13      101.58      104.67      9.25 o 
   1   0  13       53.68       61.36     11.66 o 
   2   0  13        0.15       -2.08      2.56 o 
   3   0  13      372.45      360.72     11.48 o 
   4   0  13      283.44      262.83      9.95 o 
   5   0  13      164.73      187.78     13.07 o 
   6   0  13      116.36       97.68     10.07 o 
  -4   1  13        3.20        1.50      4.56 o 
  -3   1  13        2.34        4.42      3.71 o 
  -2   1  13        0.24       -0.21      4.74 o 
  -1   1  13        0.20       -0.48      3.00 o 
   0   1  13       24.90       24.17      4.49 o 
   1   1  13       70.96       68.67      6.10 o 
   2   1  13        8.78        7.07      3.42 o 
   3   1  13       12.14        7.93      3.36 o 
   4   1  13        0.59        0.50      2.72 o 
   5   1  13      101.56      100.16      6.81 o 
   6   1  13        6.76        0.88      2.98 o 
   7   1  13       18.48       25.33      6.38 o 
  -4   2  13        0.62        2.85      4.81 o 
  -3   2  13      272.57      254.50     30.03 o 
  -2   2  13      122.26      102.56     15.18 o 
  -1   2  13       17.90       16.66      4.36 o 
   0   2  13       32.06       21.85      5.63 o 
   1   2  13      125.72      141.40     33.85 o 
   2   2  13        0.22        1.04      3.83 o 
   3   2  13        3.51        1.73      2.84 o 
   4   2  13       16.25       11.28      3.48 o 
   5   2  13       11.67        6.74      3.44 o 
   6   2  13      214.73      205.08      9.26 o 
   7   2  13        0.83        3.60      4.22 o 
   9   2  13        7.78       10.19      5.78 o 
  -4   3  13        5.62        5.78      5.35 o 
  -3   3  13      157.68      147.77     17.51 o 
  -2   3  13      429.94      398.10     69.60 o 
  -1   3  13      194.06      206.85     24.58 o 
   0   3  13       73.87       71.04      6.42 o 
   1   3  13        3.82        0.02      2.82 o 
   2   3  13      155.71      143.76      9.69 o 
   3   3  13       17.92       20.07      4.31 o 
   4   3  13       39.18       39.33      4.93 o 
   5   3  13       27.51       25.33      4.71 o 
   6   3  13        8.88        8.06      4.14 o 
   7   3  13      126.92      117.87     11.16 o 
   8   3  13       38.38       49.12      8.54 o 
   9   3  13        1.77        3.00      4.91 o 
  -4   4  13        0.24        1.44      4.11 o 
  -3   4  13       33.05       29.95      5.63 o 
  -2   4  13      122.98      127.78     12.41 o 
  -1   4  13      140.64      130.37     21.18 o 
   0   4  13      155.02      163.18     18.18 o 
   1   4  13       77.33       65.66      6.09 o 
   2   4  13        2.44       -2.61      2.86 o 
   3   4  13        0.23       -2.57      3.44 o 
   4   4  13      598.13      516.53     13.95 o 
   5   4  13      321.97      289.69     13.60 o 
   6   4  13       14.47       15.69      4.14 o 
   7   4  13        0.89        0.13      4.13 o 
   8   4  13      199.73      182.28     14.07 o 
   9   4  13       36.78       25.51      7.29 o 
  -4   5  13        0.58       -2.79      3.73 o 
  -3   5  13       15.47        6.74      4.18 o 
  -2   5  13       40.27       49.68      6.13 o 
  -1   5  13        5.64       -1.29      3.21 o 
   0   5  13        5.27        3.25      3.41 o 
   1   5  13       68.80       66.69     13.71 o 
   2   5  13      194.24      206.48     24.43 o 
   3   5  13       13.98        9.28      3.67 o 
   4   5  13      162.22      145.16      8.18 o 
   5   5  13       25.33       19.73      4.45 o 
   6   5  13       28.16       32.63      5.10 o 
   7   5  13       19.18       15.88      6.19 o 
   8   5  13        2.24       -1.63      4.47 o 
   9   5  13        3.51       -0.31      4.91 o 
  -3   6  13       44.35       30.66      7.75 o 
  -2   6  13       54.70       61.17     18.51 o 
  -1   6  13       51.02       56.31      6.57 o 
   0   6  13       15.00       11.86      4.05 o 
   1   6  13       17.54       18.07      5.32 o 
   2   6  13       17.02       19.20      4.41 o 
   3   6  13      243.62      251.08     32.91 o 
   4   6  13       68.68       60.72      6.02 o 
   5   6  13        3.06        1.58      3.12 o 
   6   6  13       20.26       16.30      4.27 o 
   7   6  13       92.06      103.40     10.72 o 
   8   6  13        0.75        4.53      5.13 o 
   9   6  13       92.16       73.57     10.69 o 
  -3   7  13       56.66       50.28      6.58 o 
  -2   7  13        0.29        0.09      3.47 o 
  -1   7  13      137.58      123.52     18.29 o 
   0   7  13       11.90       10.94      4.06 o 
   1   7  13        9.49        9.12      6.14 o 
   2   7  13       28.38       28.33      4.90 o 
   3   7  13        0.78        0.81      3.04 o 
   4   7  13      351.07      343.34     35.58 o 
   5   7  13        0.72        0.33      3.23 o 
   6   7  13        5.94        1.25      4.47 o 
   7   7  13        0.37       -1.66      4.50 o 
   8   7  13       59.29       46.15      8.72 o 
  -3   8  13       22.67       24.13      6.68 o 
  -2   8  13      103.67      104.53     18.17 o 
  -1   8  13       18.87       20.27      7.50 o 
   0   8  13        8.59       11.29      5.33 o 
   1   8  13      622.64      651.48    115.70 o 
   2   8  13      305.81      330.16     43.13 o 
   3   8  13        9.07        4.19      3.37 o 
   4   8  13       40.49       45.04      7.44 o 
   5   8  13      141.18      139.96     14.77 o 
   6   8  13        9.52       14.51      6.16 o 
   7   8  13       30.56       24.64      7.32 o 
   8   8  13        0.96       -2.53      5.00 o 
  -2   9  13       50.84       49.27      7.50 o 
  -1   9  13       26.61       18.70      4.87 o 
   0   9  13       88.32       80.90     10.35 o 
   1   9  13        1.24        0.26      3.60 o 
   2   9  13       22.70       26.94     10.18 o 
   3   9  13        0.45       -0.28      3.27 o 
   4   9  13       23.48       23.25      4.92 o 
   5   9  13       63.26       73.42      9.02 o 
   6   9  13       33.75       34.11      8.04 o 
   7   9  13       32.71       26.11      7.35 o 
   8   9  13       13.78       11.19      6.66 o 
  -2  10  13        0.56        0.58      3.55 o 
  -1  10  13      181.29      200.46     18.57 o 
   0  10  13        1.30        1.51      3.02 o 
   1  10  13      167.54      173.44     13.06 o 
   2  10  13       12.88       12.73      4.88 o 
   3  10  13      205.72      232.15     43.69 o 
   4  10  13      138.28      141.22     16.29 o 
   5  10  13        1.90       -0.77      4.08 o 
   6  10  13       64.85       58.91      9.44 o 
   7  10  13       96.33       73.66     10.51 o 
  -1  11  13      120.44      124.23     14.10 o 
   0  11  13        6.98        7.89      3.62 o 
   1  11  13      123.99      135.26     11.70 o 
   2  11  13       14.70       10.46      3.67 o 
   3  11  13       93.32      107.00     10.44 o 
   4  11  13        0.38       -1.99      3.70 o 
   5  11  13       57.33       55.27      7.93 o 
   6  11  13       10.37        7.29      6.44 o 
   7  11  13       81.81       69.25     10.88 o 
   0  12  13        0.80        1.42      3.40 o 
   1  12  13       13.65       13.73      4.06 o 
   2  12  13        0.61       -2.98      3.17 o 
   3  12  13        7.40        2.81      3.53 o 
   4  12  13      220.67      246.36     20.86 o 
   5  12  13        4.89        5.21      4.75 o 
   6  12  13       73.77       53.97     10.10 o 
   3  13  13       80.17       86.03      9.95 o 
   0  -5  14        3.80        8.63      6.16 o 
   1  -5  14        3.82       11.29      6.72 o 
   2  -5  14        2.87        5.69      5.78 o 
   3  -5  14       10.13       15.51      6.82 o 
   4  -5  14      165.91      196.45     15.23 o 
  -1  -4  14        0.07        7.25      6.44 o 
   0  -4  14        0.49        2.72      5.57 o 
   1  -4  14       21.37       36.49      8.63 o 
   2  -4  14        1.58       -2.63      4.75 o 
   3  -4  14        0.94       -0.84      4.78 o 
   4  -4  14       32.08       42.30      8.79 o 
   5  -4  14        0.15       -1.31      4.94 o 
  -2  -3  14       10.35       15.04      7.19 o 
  -1  -3  14        5.19        7.41      5.85 o 
   0  -3  14       23.90       34.27      8.66 o 
   1  -3  14      129.17      147.98     13.13 o 
   2  -3  14       34.36       51.87      9.04 o 
   3  -3  14       10.38       17.07      6.66 o 
   4  -3  14        4.12        8.10      5.63 o 
   5  -3  14        8.51        4.41      5.00 o 
   6  -3  14       22.69       28.39      7.32 o 
  -2  -2  14        0.59        3.60      6.35 o 
  -1  -2  14       13.61       22.48      7.72 o 
   0  -2  14       66.41       98.27     11.26 o 
   1  -2  14        4.23        4.28      5.97 o 
   2  -2  14        0.23        2.60      5.28 o 
   3  -2  14       98.35      118.00     11.69 o 
   4  -2  14        0.39        4.66      5.28 o 
   5  -2  14       28.49       30.39      7.32 o 
   6  -2  14        8.22       10.32      5.75 o 
   7  -2  14        0.76        1.69      4.13 o 
  -3  -1  14       19.01       22.17      7.05 o 
  -2  -1  14        3.16        2.72      3.85 o 
  -1  -1  14        2.90        2.15      6.49 o 
   0  -1  14       90.67      100.40     11.29 o 
   1  -1  14       30.00       31.58      7.97 o 
   2  -1  14       49.86       63.56      9.82 o 
   3  -1  14       48.77       66.32      9.85 o 
   4  -1  14        0.14        6.35      5.41 o 
   5  -1  14       13.91       10.79      5.53 o 
   6  -1  14       23.93       16.76      6.38 o 
  -3   0  14        0.45        4.76      4.11 o 
  -2   0  14       38.61       35.43      5.62 o 
  -1   0  14        0.10       -1.06      3.42 o 
   0   0  14       47.33       51.33      6.08 o 
   1   0  14      152.39      171.90     22.65 o 
   2   0  14       27.39       25.96      5.71 o 
   3   0  14      103.67       95.97     10.80 o 
   4   0  14       11.24        9.85      6.10 o 
   5   0  14        0.72        4.47      5.10 o 
   6   0  14      424.14      382.73     18.70 o 
  -3   1  14       36.08       31.03      6.25 o 
  -2   1  14      435.99      384.44     30.50 o 
  -1   1  14        6.01        3.78      6.49 o 
   0   1  14       26.44       27.75      4.92 o 
   1   1  14        6.71        8.27      3.89 o 
   2   1  14       13.97       11.83      3.97 o 
   3   1  14        0.39        0.24      3.17 o 
   4   1  14       37.68       46.80      5.41 o 
   5   1  14       96.63       89.05      6.81 o 
   6   1  14       16.91       11.94      5.85 o 
  -3   2  14      149.25      151.87     20.15 o 
  -2   2  14      110.70      104.90     13.29 o 
  -1   2  14        1.36        3.39      3.96 o 
   0   2  14        2.12        1.59      3.47 o 
   1   2  14        0.18       -2.12      3.17 o 
   2   2  14       17.24       20.09      4.48 o 
   3   2  14        1.41        1.10      3.35 o 
   4   2  14        5.31        5.81      3.55 o 
   5   2  14        6.06        7.70      3.65 o 
   6   2  14       59.42       54.66      5.86 o 
   7   2  14        0.10       -0.72      4.31 o 
   8   2  14       35.21       31.49      7.38 o 
  -3   3  14       92.84       84.44     11.22 o 
  -2   3  14       85.30       75.96      7.39 o 
  -1   3  14       43.32       52.26      7.19 o 
   0   3  14       24.94       17.52      4.65 o 
   1   3  14       13.55       10.27      4.00 o 
   2   3  14        0.22       -0.35      2.89 o 
   3   3  14      186.03      162.78     10.61 o 
   4   3  14       85.12       80.96      6.73 o 
   5   3  14       38.92       32.46      4.81 o 
   6   3  14       12.87       14.12      4.15 o 
   7   3  14        6.11        6.63      5.50 o 
   8   3  14       39.41       42.90      8.19 o 
  -3   4  14        3.46        3.31      4.44 o 
  -2   4  14      144.22      140.40     22.01 o 
  -1   4  14        1.46        3.91      4.03 o 
   0   4  14       55.91       48.60      6.04 o 
   1   4  14       18.60       21.81      4.92 o 
   2   4  14       68.84       46.85     11.02 o 
   3   4  14      112.96      100.71      7.65 o 
   4   4  14        3.66        4.88      4.19 o 
   5   4  14        7.44        3.55      3.52 o 
   6   4  14       17.97       17.53      4.50 o 
   7   4  14       19.12       12.73      6.25 o 
   8   4  14        8.83       12.19      6.13 o 
  -3   5  14       23.13       16.24      5.52 o 
  -2   5  14        8.36       10.92      4.70 o 
  -1   5  14        3.75       -0.56      3.71 o 
   0   5  14        0.30        1.22      3.77 o 
   1   5  14        1.37       -1.64      3.18 o 
   2   5  14      144.19      154.73     18.96 o 
   3   5  14        0.47        0.37      3.85 o 
   4   5  14       18.70       21.38      4.69 o 
   5   5  14       13.34       16.27      4.41 o 
   6   5  14        1.74        1.55      3.55 o 
   7   5  14       77.31       61.44      9.19 o 
   8   5  14       71.45       56.25      9.60 o 
  -2   6  14        2.87        2.63      3.93 o 
  -1   6  14       24.08       23.00      5.17 o 
   0   6  14        0.41        1.39      3.51 o 
   1   6  14        1.47       -1.18      3.03 o 
   2   6  14        3.10        3.29      3.78 o 
   3   6  14       46.32       47.15      5.81 o 
   4   6  14        7.34        5.44      3.86 o 
   5   6  14       25.30       16.65      4.60 o 
   6   6  14       13.67       10.77      4.15 o 
   7   6  14      324.50      255.88     16.32 o 
   8   6  14       33.61       26.86      7.50 o 
  -2   7  14        5.20        2.83      3.83 o 
  -1   7  14       60.08       63.42     14.01 o 
   0   7  14      211.75      224.15     10.94 o 
   1   7  14       39.79       36.16      6.02 o 
   2   7  14        6.24        3.56      3.66 o 
   3   7  14       23.70       19.22      4.72 o 
   4   7  14       56.28       56.82      6.37 o 
   5   7  14        6.30        3.85      3.86 o 
   6   7  14       87.21       68.62      6.82 o 
   7   7  14        1.18        5.78      5.35 o 
   8   7  14       42.43       40.55      8.54 o 
  -2   8  14       21.32       16.23      5.13 o 
  -1   8  14       78.00       71.91      8.65 o 
   0   8  14       28.88       22.84      5.17 o 
   1   8  14        0.17        3.41      3.97 o 
   2   8  14        4.82        3.97      3.82 o 
   3   8  14        9.21        7.30      4.31 o 
   4   8  14        0.40       -1.86      3.40 o 
   5   8  14       35.92       47.91      9.02 o 
   6   8  14       11.31        6.28      5.53 o 
   7   8  14       76.47       52.93      9.29 o 
  -1   9  14        2.34        2.36      4.20 o 
   0   9  14       13.31        7.61      4.36 o 
   1   9  14      193.52      218.55     42.91 o 
   2   9  14        1.64        3.25      3.87 o 
   3   9  14      177.72      184.72     34.74 o 
   4   9  14      138.23      144.89     23.59 o 
   5   9  14      115.14      117.96     15.45 o 
   6   9  14       29.09       20.17      7.41 o 
   7   9  14        3.06       -1.81      4.78 o 
   0  10  14       16.41       16.26      8.38 o 
   1  10  14        3.45        6.94      4.59 o 
   2  10  14        0.18       -1.73      3.69 o 
   3  10  14       13.46       17.14      5.30 o 
   4  10  14      676.01      693.90    100.91 o 
   5  10  14        0.51       -0.87      3.86 o 
   6  10  14        1.90        4.38      5.94 o 
   1  11  14        6.93        5.66      3.74 o 
   2  11  14        6.66        6.27      4.54 o 
   3  11  14      182.46      196.33     24.36 o 
   4  11  14       40.12       35.38      6.08 o 
   5  11  14       68.28       76.09     14.35 o 
   6  11  14        0.66       -1.56      5.32 o 
   3  12  14        6.15        3.47      3.80 o 
   4  12  14       87.80       92.35     15.62 o 
   2  -4  15       19.69       29.98      8.25 o 
   3  -4  15        8.27       10.38      6.53 o 
   0  -3  15        7.94       12.16      7.10 o 
   1  -3  15       49.43       53.06     10.04 o 
   2  -3  15       18.03       24.17      7.85 o 
   3  -3  15        1.46        2.13      5.69 o 
   4  -3  15        4.90        8.69      5.94 o 
   5  -3  15       46.26       45.12      8.94 o 
  -1  -2  15        6.10        4.25      6.91 o 
   0  -2  15        0.37       -1.97      5.88 o 
   1  -2  15       18.64       19.20      7.97 o 
   2  -2  15      276.62      304.85     18.20 o 
   3  -2  15        4.88        5.00      5.72 o 
   4  -2  15        3.08        6.41      5.72 o 
   5  -2  15       25.78       24.48      7.57 o 
   6  -2  15        2.73        0.19      5.03 o 
  -1  -1  15       41.16       67.54     10.82 o 
   0  -1  15        6.69       20.17      7.69 o 
   1  -1  15        5.63        6.53      6.32 o 
   2  -1  15      124.76      143.14     13.73 o 
   3  -1  15      364.47      412.96     20.60 o 
   4  -1  15      108.38      118.03     12.13 o 
   5  -1  15        7.42        6.35      5.94 o 
   6  -1  15       64.99       79.73     10.63 o 
  -2   0  15        4.71        5.39      4.44 o 
  -1   0  15        2.18        3.15      4.07 o 
   0   0  15        9.48       14.76      4.72 o 
   1   0  15       16.36       20.33      4.74 o 
   2   0  15       51.12       55.03     10.04 o 
   3   0  15       42.82       43.84      8.88 o 
   4   0  15       24.12       20.04      7.16 o 
   5   0  15       87.30       87.92     11.04 o 
   6   0  15       99.64       72.57      9.91 o 
  -2   1  15       86.29       88.96      8.99 o 
  -1   1  15        9.32        9.15      4.32 o 
   0   1  15        0.67        0.60      3.68 o 
   1   1  15        6.35        9.64      4.01 o 
   2   1  15      104.09       95.82     10.94 o 
   3   1  15       86.51       84.87      7.25 o 
   4   1  15        1.62        1.63      3.46 o 
   5   1  15        0.84       -0.59      5.47 o 
   6   1  15       27.24       34.42      7.69 o 
  -2   2  15       51.74       54.53      7.17 o 
  -1   2  15      222.10      208.38     15.27 o 
   0   2  15       29.58       27.58      5.48 o 
   1   2  15       27.33       22.70      5.11 o 
   2   2  15       12.01        8.56      4.21 o 
   3   2  15       94.70       93.33      7.47 o 
   4   2  15       33.21       23.89      4.86 o 
   5   2  15        3.04        5.23      3.56 o 
   6   2  15       53.69       58.84      6.31 o 
  -2   3  15        6.72        6.12      4.33 o 
  -1   3  15       19.74       11.34      4.80 o 
   0   3  15      502.74      472.65     54.95 o 
   1   3  15        9.79        2.85      4.01 o 
   2   3  15        3.19       -1.63      3.18 o 
   3   3  15        5.45        8.99      3.90 o 
   4   3  15       19.76       20.12      4.60 o 
   5   3  15        2.95        6.58      3.96 o 
   6   3  15       30.13       32.52      5.29 o 
   7   3  15        1.35        3.44      5.38 o 
  -2   4  15       16.48       20.16      5.62 o 
  -1   4  15       66.93       65.73      7.71 o 
   0   4  15       47.70       38.19      6.06 o 
   1   4  15      133.31      128.91      8.82 o 
   2   4  15       21.31       10.44      4.43 o 
   3   4  15       67.18       65.74      6.73 o 
   4   4  15        6.94        9.64      4.21 o 
   5   4  15       15.36       13.84      4.40 o 
   6   4  15        9.25        8.79      4.00 o 
   7   4  15       10.15        5.60      5.88 o 
  -2   5  15        5.60        3.68      4.37 o 
  -1   5  15       84.94       94.84      8.52 o 
   0   5  15       25.08       11.63      4.73 o 
   1   5  15       12.08        8.44      4.47 o 
   2   5  15        0.33        1.95      3.63 o 
   3   5  15        0.26        0.95      3.64 o 
   4   5  15        9.40       11.10      4.23 o 
   5   5  15       82.19       65.51      7.94 o 
   6   5  15        1.80       -0.24      3.56 o 
   7   5  15       69.52       67.69     10.13 o 
  -1   6  15       18.14       11.92      5.25 o 
   0   6  15       92.08       90.02      8.19 o 
   1   6  15        1.58       -2.04      3.33 o 
   2   6  15        2.40       -1.55      3.54 o 
   3   6  15        7.24        3.99      4.02 o 
   4   6  15      181.74      152.38      9.46 o 
   5   6  15       40.60       38.17      5.86 o 
   6   6  15      130.29      104.85      8.35 o 
   7   6  15       56.43       52.78      9.50 o 
  -1   7  15       60.00       56.98      8.65 o 
   0   7  15        7.08       10.01      4.67 o 
   1   7  15       49.28       40.38      6.17 o 
   2   7  15        8.57        6.38      4.49 o 
   3   7  15       12.39       14.33      4.70 o 
   4   7  15        9.67        7.78      4.44 o 
   5   7  15       38.21       32.83      5.74 o 
   6   7  15        6.57        5.73      4.36 o 
   7   7  15        8.37        2.28      5.35 o 
   0   8  15       73.49       75.67     16.84 o 
   1   8  15        1.04        1.86      4.13 o 
   2   8  15        0.28       -1.31      3.74 o 
   3   8  15       32.96       31.45      8.58 o 
   4   8  15       12.63        3.14      5.36 o 
   5   8  15        3.19        0.41      4.08 o 
   6   8  15       11.56        6.75      5.91 o 
   7   8  15       18.38       19.73      7.32 o 
   0   9  15       23.66       37.52      9.41 o 
   1   9  15       47.68       49.83      7.68 o 
   2   9  15      221.46      212.49     42.04 o 
   3   9  15        1.01       -2.59      3.52 o 
   4   9  15       87.39       69.73     10.30 o 
   5   9  15        1.92       -0.54      4.03 o 
   6   9  15       33.70       33.64      8.44 o 
   1  10  15       16.85       15.15      5.29 o 
   2  10  15       22.11       23.25      5.63 o 
   3  10  15      448.52      459.42     55.92 o 
   4  10  15      176.24      189.18     37.93 o 
   5  10  15        3.40        2.32      4.26 o 
   2  -2  16        9.64       18.01      7.82 o 
   3  -2  16        2.39        3.28      6.50 o 
   1  -1  16       22.52       23.23      8.69 o 
   2  -1  16        0.24        5.94      6.28 o 
   3  -1  16       25.76       26.67      8.25 o 
   4  -1  16       19.53       20.51      8.00 o 
   0   0  16       18.68       30.30      9.29 o 
   1   0  16        1.14       -2.22      5.94 o 
   2   0  16       23.65       26.51      8.35 o 
   3   0  16        0.52        5.16      6.47 o 
   4   0  16       12.80       26.08      8.10 o 
   5   0  16      222.13      223.12     16.10 o 
   0   1  16        7.93        5.71      4.50 o 
   1   1  16        2.93       -0.09      3.83 o 
   2   1  16        1.24        8.74      4.22 o 
   3   1  16        1.29        1.09      6.32 o 
   4   1  16       26.11       43.99      9.16 o 
   5   1  16      103.61      114.43     12.35 o 
   6   1  16       41.00       39.90      8.94 o 
   0   2  16        1.98        1.04      4.28 o 
   1   2  16       48.32       48.92      6.60 o 
   2   2  16       23.08       31.70      5.67 o 
   3   2  16        0.15        1.48      3.80 o 
   4   2  16       31.65       27.99      5.43 o 
   5   2  16        3.11        2.20      3.86 o 
   6   2  16       20.53       24.79      7.94 o 
   0   3  16      111.89      106.73     13.32 o 
   1   3  16       33.43       31.69      5.79 o 
   2   3  16        1.00        1.87      3.83 o 
   3   3  16        1.07        4.03      3.91 o 
   4   3  16       15.28       10.69      5.05 o 
   5   3  16        1.80        4.71      4.97 o 
   6   3  16        4.61        2.43      3.88 o 
   0   4  16      110.15       90.67      8.57 o 
   1   4  16        0.86        0.94      4.60 o 
   2   4  16       18.08       15.94      5.16 o 
   3   4  16       77.65       75.58      7.47 o 
   4   4  16        3.57       -0.25      3.67 o 
   5   4  16       47.15       35.17      5.78 o 
   6   4  16        3.57        6.05      4.26 o 
   0   5  16       69.07       74.45      8.15 o 
   1   5  16        0.42       -1.46      4.80 o 
   2   5  16      112.74      109.85      9.44 o 
   3   5  16       51.81       46.53      6.41 o 
   4   5  16        2.05        5.37      4.33 o 
   5   5  16       11.80        6.53      4.21 o 
   6   5  16        5.02        3.55      6.55 o 
   0   6  16       19.03       18.91      5.60 o 
   1   6  16       58.35       50.75      7.09 o 
   2   6  16        1.60       -1.85      3.83 o 
   3   6  16       26.06       24.02      5.43 o 
   4   6  16       26.04       22.21      5.46 o 
   5   6  16       28.78       25.49      5.69 o 
   6   6  16        4.81       -0.64      3.96 o 
   1   7  16       77.68       91.94     12.90 o 
   2   7  16        0.20        0.88      4.19 o 
   3   7  16        4.55       -1.17      6.43 o 
   4   7  16        6.45        2.46      5.25 o 
   5   7  16       17.86       21.71      5.36 o 
   6   7  16        3.80       -0.47      4.41 o 
   1   8  16       56.60       46.84      9.65 o 
   2   8  16      207.45      195.64     20.29 o 
   3   8  16        9.14        6.28      4.61 o 
   4   8  16        0.73       -5.04      3.85 o 
   5   8  16        1.34       -1.65      4.02 o 
   3   9  16       55.92       57.78      7.39 o 
   4   9  16       21.79       23.80      6.14 o 
   3   2  17        5.41        4.77      4.55 o 
   2   3  17        0.14       -1.20      4.00 o 
   3   3  17       23.60       14.90      5.20 o 
   4   3  17       36.64       38.52      6.19 o 
   2   4  17        0.06       -2.57      3.72 o 
   3   4  17       69.10       61.29      7.27 o 
   4   4  17       33.35       29.40      5.97 o 
   3   5  17      171.64      174.12     17.01 o 
   4   5  17        8.01        6.00      4.77 o 
                                                 
